# Supplementary material for: Next Generation Semiconductor Based Sequencing of the Donkey (Equus asinus) Genome Provided Comparative Sequence Data against the Horse Genome and a Few Millions of Single Nucleotide Polymorphisms
Source: PLoS One. 2015 Jul 7;10(7):e0131925. doi: 10.1371/journal.pone.0131925 (PMC4495037; doi:10.1371/journal.pone.0131925)
Supplement: S1 Table — Primers used for Sanger sequencing and coordinates of the sequenced regions reported in the corresponding positions of the EquCab2.0 horse genome version. (XLSX) [file pone.0131925.s003.xlsx]

## Sheet: Sanger_validation
GENE	SNP POSITION	PRIMER SEQUENCE_F	PRIMER SEQUENCE_R	AMPLICON LENGTH (INCLUDING PRIMER)	AMPLIFIED REGION IN EquCab2.0 (EXCLUDING PRIMER)
EIF3A	1:13380019 G/A	TAGGGGAAAGGTGCGTGTAG	CACTGACAGATGCACTCACA	321	1:13,379,985-13,380,265
DAB1	2:2819079 A/G	GGTTTGATGAGCAGTGCCAT	TGAACGATGGGGTGATGACA	416	2:2,818,794-2,819,171
SLC9B2	3:36953398 T/C	GACCTTACTCATGGCTGCTG	CAGAAACTGTCCCTCCCACT	463	3:36,953,374-36,953,794
PDE1C	4:62194963 C/G	GCAGAGCAGTCTTCATCGC	CGGGGATGTTAGGGTGTTGA	485	4:62,194,924-62,195,369
PHYHD1	6:78992635 T/G	GGAGAACCCCATCAGTCAAA	TTTCAGACGGGCAGGAATAC	456	6:78,992,240-78,992,655
CTR9	7:79868901 C/T	GGGTTTCGCTTGTGCTCTG	AGTCGCTGTTGCTGTTGG	401	7:79,868,545-79,868,908
LAMA1	8:32049588 T/C	GCTCTTGACTCTTGCTGAGG	AGCGTGCCTGAATCTGTGTT	462	8:32,049,582-32,050,003
POP1	9:44281310 G/C	CTTCTGGCTTTGTGGCTGAT	GCTCACTACGGTCTCCATCC	424	9:44,281,268-44,281,651
NPHS1	10:7030897 C/G	GGAGCTTATGGGATGGGTGA	CACAATGGGCATGAAGAGGG	371	10:7,030,723-7,031,053
EIF3K	10:9635124 T/G	TGGCGATGTTTGAGCAGATG	AGCAAGAGACACTGAGACCC	344	10:9,635,113-9,635,416
PSMC3	12:11745148 G/C	CCTGTCGTGTGGAGGTTTTG	GGTGGGTGATTTCTGTGCAG	327	12:11,745,059-11,745,345
ACTB	13:2465134 C/T	TGGCATCCACGAAACTACCT	CCTGCTTGCTGATCCACATC	399	13:2,465,040-2,465,396
MAPK8IP3	13:41073859 G/A	GGCAGAGGGATATGAGGACC	ACGATGAGGAGGTGGTCAAG	354	13:41073551-41073864
GPR98	14:77137457 T/C	TCAGCAAGCACAGTCAGAGT	GGCTTAGCTTCCCAGAGAGA	364	14:77,137,455-77,137,778
COA5	15:10727282 G/A	GAAAGTCCCCTCGGCAGT	ACACCTCAGACCTCCACATT	433	15:10,727,278-10,727,672
PRSS50	16:40079490 G/T	TGCTTAGCCAGGACAAAGGA	CTGCACACTGACCATCCATG	392	16:40,079,196-40,079,547
ABCC4	17:65001151 C/T	GACAATGCCAGACCAACCTG	ACTGTGGTTGCGTTAGATGT	382	17:65,001,139-65,001,480
TMEM177	18:9835674 C/G	GAGAGATGCCCTGACCCTG	GGTTGCCTGACAGAACCTTC	356	18:9,835,961-9,835,703
NAA20	22:5129478 G/C	AAACCACAGAAGGCATCAGT	CACAGATAGAGAGAGCTGGGG	381	20:5,129,315-5,129,654
UBD	20:28674347 A/T	GTCGTCTCCTTGTCAATGCC	TCCAAGAAAGGGAGGGACAC	328	20:28,674,184-28,674,471
