# Supplementary material for: Next Generation Semiconductor Based Sequencing of the Donkey (Equus asinus) Genome Provided Comparative Sequence Data against the Horse Genome and a Few Millions of Single Nucleotide Polymorphisms
Source: PLoS One. 2015 Jul 7;10(7):e0131925. doi: 10.1371/journal.pone.0131925 (PMC4495037; doi:10.1371/journal.pone.0131925)
Supplement: S3 Table — Number of reads, mean coverage and depth considering the EquCab2.0 horse reference genome (divided by chromosomes) for the two Ion Proton sequenced donkeys (Peppe and Pippo, including merged data, P&P) and for the donkey sequenced with Illumina by Orlando et al. [36]. (XLSX) [file pone.0131925.s005.xlsx]

## Sheet: Table S2
		N. reads					nt covered					% covered					nt covrered ≥4X					% coverage ≥4X					N. sequenced bases					depth (X)
horse reference	chr lenghts	PEPPE	PIPPO	P&P	WILLY	RRL	PEPPE	PIPPO	P&P	WILLY	RRL	PEPPE	PIPPO	P&P	WILLY	RRL	PEPPE	PIPPO	P&P	WILLY	RRL	PEPPE	PIPPO	P&P	WILLY	RRL	PEPPE	PIPPO	P&P	WILLY	RRL	PEPPE	PIPPO	P&P	WILLY	RRL
1	185838109	12869417	6329044	19198461	185838109	548052	180004599	175129652	181913681	182246017	37779733	96.861	94.2377	97.8883	98.0671	20.3294	156029404	97954408	174152936	180147500	2796158	83.9599	52.7095	95.7338	96.9379	1.50462	1539045028	817091629	2356136657	2997369720	75489045	8.55003	4.66564	12.9519	16.4468	1.99814
2	120857687	8350818	4192365	12543183	120857687	457428	116173967	113239428	117656209	117926107	24332494	96.1246	93.6965	97.351	97.5744	20.1332	99392561	62992734	112191417	116454216	1770112	82.2393	52.1214	95.3553	96.3565	1.46463	985364627	533977938	1519342565	1899474749	72444215	8.4818	4.71548	12.9134	16.1073	2.97726
3	119479920	8715438	4152360	12867798	119479920	341839	115852792	112869724	117119161	117375826	23576695	96.9642	94.4675	98.0241	98.239	19.7328	100781986	63302421	112277619	116061121	1784749	84.3506	52.9816	95.8661	97.1386	1.49376	1046819554	537367549	1584187103	1983310735	47827294	9.03577	4.76095	13.5263	16.8971	2.02858
4	108569075	7218279	3367100	10585379	108569075	282413	105464006	102347866	106385441	106572281	20953398	97.14	94.2698	97.9887	98.1608	19.2996	92887740	56734495	102156621	105337362	1488946	85.5564	52.2566	96.025	97.0234	1.37143	865692944	436126027	1301818971	1675702327	40470726	8.20842	4.26121	12.2368	15.7236	1.93146
5	99680356	6973777	3377215	10350992	99680356	327983	95569773	92733723	96500769	96386784	20096639	95.8762	93.0311	96.8102	96.6959	20.1611	83337463	51503047	92319197	95172772	1470946	83.6047	51.6682	95.6668	95.478	1.47566	827592663	433726886	1261319549	1562344503	43244074	8.65957	4.67712	13.0706	16.2091	2.15181
6	84719076	5533698	2651974	8185672	84719076	220655	82149310	79954634	83064139	83264031	16988795	96.9667	94.3762	98.0466	98.2825	20.0531	71182453	44572836	79394499	82266640	1213199	84.0218	52.6125	95.5822	97.1052	1.43203	659843955	341739881	1001583836	1323824138	30206149	8.03225	4.27417	12.058	15.8991	1.778
7	98542428	6316444	3105968	9422412	98542428	285368	93871077	91553029	95284574	95569137	20146918	95.2596	92.9072	96.694	96.9827	20.4449	80133826	50656757	90404983	94223310	1542521	81.3191	51.406	94.8789	95.617	1.56534	747905983	397905287	1145811270	1554264111	40468280	7.96737	4.34617	12.0251	16.2632	2.00866
8	94057673	6314949	3129492	9444441	94057673	342174	90572896	88299966	91701041	91805563	19309815	96.2951	93.8785	97.4945	97.6056	20.5298	78049541	50142553	87546911	90554109	1411334	82.9805	53.3104	95.4699	96.2751	1.5005	750469176	401942413	1152411589	1483407675	51340742	8.2858	4.55201	12.5671	16.1581	2.65879
9	83561422	5582257	2599193	8181450	83561422	220459	81213166	78877576	81962460	82116263	16110783	97.1898	94.3947	98.0865	98.2705	19.2802	71381590	43598598	78663285	81242044	1162928	85.4241	52.1755	95.9748	97.2243	1.3917	666119571	335387845	1001507416	1306742818	29723267	8.20211	4.252	12.2191	15.9133	1.84493
10	83980604	5624699	2741184	8365883	83980604	457274	80411133	78305124	81599055	81921632	16738426	95.7496	93.2419	97.1642	97.5483	19.9313	68855537	43187883	77358150	80753160	1272531	81.9898	51.426	94.8028	96.1569	1.51527	669497374	352640206	1022137580	1306093138	80427132	8.32593	4.50341	12.5263	15.9432	4.80494
11	61308211	3687654	1924957	5612611	61308211	183595	58623738	57419031	59679739	59894209	13446967	95.6213	93.6563	97.3438	97.6936	21.9334	48385165	32357993	56302025	59100485	1030620	78.9212	52.7792	94.3403	96.399	1.68105	430773529	244508925	675282454	983188230	24958181	7.34811	4.25833	11.3151	16.4154	1.85605
12	33091231	2809361	1392611	4201972	33091231	125587	30619978	30208895	31330480	31437927	7413157	92.532	91.2897	94.6791	95.0038	22.4022	25226732	18440546	29361973	30868237	763022	76.2339	55.7264	93.717	93.2822	2.30581	331505250	176843961	508349211	587385930	17889869	10.8264	5.85404	16.2254	18.684	2.41326
13	42578167	3024845	1605830	4630675	42578167	150672	40056450	39459370	40930864	41078528	9767595	94.0774	92.6751	96.1311	96.4779	22.9404	32732063	22968512	38450046	40424071	907970	76.8752	53.9443	93.939	94.9408	2.13248	356026030	204411985	560438015	708986956	21372842	8.88811	5.18032	13.6923	17.2593	2.18814
14	93904894	6210748	2970302	9181050	93904894	258031	91158749	88593764	92039104	92108127	18528884	97.0756	94.3441	98.0131	98.0866	19.7315	79838970	49456825	88324824	90960131	1309790	85.0211	52.6669	95.9645	96.8641	1.3948	744479217	384902880	1129382097	1467153817	36808162	8.16684	4.34458	12.2707	15.9286	1.98653
15	91571448	6029544	2926398	8955942	91571448	252892	89140119	86660213	89989198	90149389	18509335	97.3449	94.6367	98.2721	98.447	20.213	77667438	48456369	86290489	89138643	1324667	84.8162	52.9165	95.8898	97.3433	1.44659	716633281	376219228	1092852509	1445902640	35045497	8.0394	4.34131	12.1443	16.039	1.8934
16	87365405	5695611	2748432	8444043	87365405	246783	85280443	83058920	86119600	86325058	18183789	97.6135	95.0707	98.574	98.8092	20.8135	74437699	46897455	82717013	85501713	1274234	85.2027	53.6797	96.049	97.8668	1.45851	676411257	352655917	1029067174	1404378568	34298321	7.93161	4.24585	11.9493	16.2685	1.8862
17	80757907	5494948	2482258	7977206	80757907	201919	78951996	76611994	79560402	79689046	15063894	97.7638	94.8662	98.5172	98.6765	18.6532	70231557	42329884	76700929	78784225	1066941	86.9655	52.4158	96.4059	97.5561	1.32116	664693797	324125051	988818848	1238690712	29284780	8.41896	4.23074	12.4285	15.5441	1.94404
18	82527541	5483302	2514043	7997345	82527541	211803	80320094	77911195	80969761	81132894	15671056	97.3252	94.4063	98.1124	98.3101	18.9889	71117419	43113329	77888032	80218541	1138713	86.1742	52.2411	96.194	97.2021	1.3798	660967523	327463902	988431425	1277007628	30513875	8.22917	4.20304	12.2074	15.7397	1.94715
19	59975221	4057015	1875521	5932536	59975221	149348	58550981	56836286	58992240	59083337	11641446	97.6253	94.7663	98.361	98.5129	19.4104	51996277	31607794	56861647	58451991	816409	86.6963	52.7014	96.3884	97.4602	1.36124	488877846	244381420	733259266	927076886	20861152	8.34961	4.29974	12.4298	15.691	1.79197
20	64166202	4330863	2040401	6371264	64166202	174297	61949364	60185699	62635796	62647438	12999177	96.5452	93.7966	97.6149	97.6331	20.2586	53837928	33618875	59809681	61734937	929446	83.9039	52.3934	95.488	96.211	1.4485	518035010	263311322	781346332	1036970329	24262991	8.36223	4.37498	12.4744	16.5525	1.8665
21	57723302	3797221	1772162	5569383	57723302	142326	55938509	54421328	56505058	56594322	11017827	96.908	94.2797	97.8895	98.0442	19.0873	49050467	30392781	54237154	55884269	785352	84.9752	52.6525	95.9864	96.8141	1.36055	456261161	229938332	686199493	886162988	19905896	8.15648	4.22515	12.144	15.6582	1.8067
22	49946797	3132156	1624228	4756384	49946797	150339	48023319	47050707	48753054	48929621	10845152	96.1489	94.2017	97.61	97.9635	21.7134	40435450	27151687	46357424	48341055	782753	80.957	54.3612	95.0862	96.7851	1.56717	367904463	207020228	574924691	815005365	21072434	7.66095	4.39994	11.7926	16.6567	1.94303
23	55726280	3810138	1769066	5579204	55726280	152115	53816641	52193384	54331386	54500437	11082347	96.5732	93.6603	97.4969	97.8002	19.8871	47218595	29318942	52008259	53685080	831507	84.7331	52.6124	95.7242	96.3371	1.49213	457980786	230057896	688038682	869702725	22146789	8.51002	4.4078	12.6637	15.9577	1.99838
24	46749900	3040672	1490007	4530679	46749900	158358	44575187	43467892	45163081	45225402	9701842	95.3482	92.9796	96.6057	96.739	20.7526	38133576	24578304	42990732	44543069	748637	81.5693	52.574	95.19	95.2795	1.60137	361487805	191661769	553149574	733765650	18648379	8.10962	4.40927	12.2478	16.2246	1.92215
25	39536964	2393813	1241750	3635563	39536964	116124	37578476	36837266	38303320	38451318	8387162	95.0464	93.1717	96.8798	97.2541	21.2135	30972469	20745892	36085663	37906523	636254	78.338	52.4721	94.2103	95.8762	1.60926	280542807	157954645	438497452	632917532	16396191	7.46552	4.2879	11.448	16.4602	1.95492
26	41866177	4473967	2133786	6607753	41866177	276614	40603391	39494698	41013637	41025457	7781769	96.9838	94.3356	97.9637	97.9919	18.5872	35588540	22177953	39331409	40446707	609493	85.0055	52.9734	95.8984	96.6095	1.45581	526856121	273098052	799954173	767829852	45814490	12.9757	6.9148	19.5046	18.7159	5.88741
27	39960074	2723577	1261358	3984935	39960074	98369	38480192	37293823	38789303	38755320	7546299	96.2966	93.3277	97.0701	96.9851	18.8846	34105768	20997903	37294453	38210118	506723	85.3496	52.5472	96.1462	95.6207	1.26807	327804712	163737993	491542705	611685967	13730204	8.51879	4.39049	12.6721	15.7833	1.81946
28	46177339	2847701	1401786	4249487	46177339	120356	44332055	43289792	44966981	45084145	9249569	96.0039	93.7468	97.3789	97.6326	20.0305	37643224	24141528	42767861	44531066	638795	81.5188	52.28	95.1095	96.4349	1.38335	337947731	180066268	518013999	715673673	17018604	7.6231	4.15955	11.5199	15.8742	1.83993
29	33672925	2440505	1140497	3581002	33672925	91707	32477389	31539383	32766788	32672757	6698848	96.4496	93.6639	97.309	97.0298	19.8939	28646663	17943096	31437264	32218758	513849	85.0733	53.2864	93.3607	95.6815	1.526	294248463	148118607	442367070	537501464	13021800	9.0601	4.69631	13.5005	16.4511	1.94389
30	30062385	1933447	910694	2844141	30062385	78032	29201554	28383317	29489397	29517622	5816850	97.1365	94.4147	98.094	98.1879	19.3493	25491980	15823741	28259553	29142507	389491	84.7969	52.6363	95.8295	96.9401	1.29561	232014168	118144930	350159098	454544289	11419492	7.94527	4.16248	11.8741	15.3991	1.96317
31	24984650	3527014	1758348	5285362	24984650	603047	24454781	23824635	24646688	24692870	5101434	97.8792	95.3571	98.6473	98.8322	20.4183	21664182	13773680	23781457	24419427	385021	86.71	55.1286	96.4895	97.7377	1.54103	422839166	228672542	651511708	530938398	119589245	17.2907	9.59816	26.434	21.5017	23.4423
X	124114077	5170957	2402482	7573439	124114077	363724	114686108	100202696	118768358	120117766	24394967	92.4038	80.7344	95.6929	96.7801	19.6553	64456764	20683272	92885242	108484995	2104832	51.9335	16.6647	26.4694	87.4075	1.69588	597478800	303413245	900892045	1056338495	52370556	5.20969	3.02799	7.58529	8.79419	2.14678
									0
