# Supplementary material for: Next Generation Semiconductor Based Sequencing of the Donkey (Equus asinus) Genome Provided Comparative Sequence Data against the Horse Genome and a Few Millions of Single Nucleotide Polymorphisms
Source: PLoS One. 2015 Jul 7;10(7):e0131925. doi: 10.1371/journal.pone.0131925 (PMC4495037; doi:10.1371/journal.pone.0131925)
Supplement: S6 Table — SNP data were derived by the combination of the three sequenced donkeys (Peppe, Pippo and Willy) and including also reduced representation library results. Annotation was obtained from EquCab2.0. (XLSX) [file pone.0131925.s008.xlsx]

## Sheet: CDS vep
#Uploaded_variation	Location	Allele	Gene	Feature	Feature_type	Consequence	cDNA_position	CDS_position	Protein_position	Amino_acids	Codons	Existing_variation	Extra
10_10215837_A/G	10:10215837	G	ENSECAG00000015551	ENSECAT00000016592	Transcript	splice_region_variant,5_prime_UTR_variant	400	-	-	-	-	-	STRAND=1	SYMBOL=SAMD4B	SYMBOL_SOURCE=HGNC	HGNC_ID=HGNC:25492
10_10219295_A/C	10:10219295	C	ENSECAG00000015551	ENSECAT00000016592	Transcript	missense_variant	768	100	34	T/P	Acc/Ccc	-	STRAND=1	SYMBOL=SAMD4B	SYMBOL_SOURCE=HGNC	HGNC_ID=HGNC:25492
10_10237028_C/G	10:10237028	G	ENSECAG00000015551	ENSECAT00000016592	Transcript	splice_region_variant,intron_variant	-	-	-	-	-	-	STRAND=1	SYMBOL=SAMD4B	SYMBOL_SOURCE=HGNC	HGNC_ID=HGNC:25492
10_10245338_T/G	10:10245338	G	ENSECAG00000008008	ENSECAT00000008531	Transcript	missense_variant	785	598	200	T/P	Acg/Ccg	-	STRAND=-1	SYMBOL=PAF1	SYMBOL_SOURCE=HGNC	HGNC_ID=HGNC:25459
10_10272263_G/A	10:10272263	A	ENSECAG00000020069	ENSECAT00000021359	Transcript	missense_variant	3253	3253	1085	A/T	Gct/Act	-	STRAND=1	SYMBOL=PLEKHG2	SYMBOL_SOURCE=HGNC	HGNC_ID=HGNC:29515
10_10272567_A/G	10:10272567	G	ENSECAG00000020069	ENSECAT00000021359	Transcript	missense_variant	3455	3455	1152	H/R	cAc/cGc	-	STRAND=1	SYMBOL=PLEKHG2	SYMBOL_SOURCE=HGNC	HGNC_ID=HGNC:29515
10_10278132_A/G	10:10278132	G	ENSECAG00000004311	ENSECAT00000005007	Transcript	splice_region_variant,synonymous_variant	288	288	96	Y	taT/taC	-	STRAND=-1	SYMBOL=RPS16	SYMBOL_SOURCE=HGNC	HGNC_ID=HGNC:10396
10_10303849_A/C	10:10303849	C	ENSECAG00000013309	ENSECAT00000014607	Transcript	missense_variant	1641	1519	507	T/P	Acc/Ccc	-	STRAND=1	SYMBOL=SUPT5H	SYMBOL_SOURCE=HGNC	HGNC_ID=HGNC:11469
10_10566373_G/C	10:10566373	C	ENSECAG00000022748	ENSECAT00000024320	Transcript	missense_variant	306	306	102	Q/H	caG/caC	-	STRAND=1	SYMBOL=ZNF546	SYMBOL_SOURCE=HGNC	HGNC_ID=HGNC:28671
10_10566479_G/A	10:10566479	A	ENSECAG00000022748	ENSECAT00000024320	Transcript	missense_variant	412	412	138	V/I	Gtc/Atc	-	STRAND=1	SYMBOL=ZNF546	SYMBOL_SOURCE=HGNC	HGNC_ID=HGNC:28671
10_10568405_A/G	10:10568405	G	ENSECAG00000022748	ENSECAT00000024320	Transcript	missense_variant	2338	2338	780	I/V	Ata/Gta	-	STRAND=1	SYMBOL=ZNF546	SYMBOL_SOURCE=HGNC	HGNC_ID=HGNC:28671
10_10591288_A/T	10:10591288	T	ENSECAG00000023948	ENSECAT00000025680	Transcript	missense_variant	170	170	57	Q/L	cAa/cTa	-	STRAND=1
10_10591293_T/A	10:10591293	A	ENSECAG00000023948	ENSECAT00000025680	Transcript	missense_variant	175	175	59	C/S	Tgc/Agc	-	STRAND=1
10_10591533_T/C	10:10591533	C	ENSECAG00000023948	ENSECAT00000025680	Transcript	splice_region_variant,intron_variant	-	-	-	-	-	-	STRAND=1
10_10596391_T/G	10:10596391	G	ENSECAG00000024169	ENSECAT00000025983	Transcript	missense_variant	1910	1901	634	H/P	cAt/cCt	-	STRAND=-1	SYMBOL=ZNF780B	SYMBOL_SOURCE=HGNC	HGNC_ID=HGNC:33109
10_10597552_C/G	10:10597552	G	ENSECAG00000024169	ENSECAT00000025983	Transcript	missense_variant	992	983	328	S/T	aGt/aCt	-	STRAND=-1	SYMBOL=ZNF780B	SYMBOL_SOURCE=HGNC	HGNC_ID=HGNC:33109
10_10614897_A/G	10:10614897	G	ENSECAG00000023948	ENSECAT00000025680	Transcript	missense_variant	643	643	215	I/V	Ata/Gta	-	STRAND=1
10_10614945_C/T	10:10614945	T	ENSECAG00000023948	ENSECAT00000025680	Transcript	missense_variant	691	691	231	P/S	Cca/Tca	-	STRAND=1
10_10614977_A/G	10:10614977	G	ENSECAG00000023948	ENSECAT00000025680	Transcript	missense_variant	721	721	241	I/V	Atc/Gtc	-	STRAND=1
10_10615365_A/G	10:10615365	G	ENSECAG00000023948	ENSECAT00000025680	Transcript	missense_variant	922	922	308	N/D	Aat/Gat	-	STRAND=1
10_10785218_G/A	10:10785218	A	ENSECAG00000012764	ENSECAT00000013222	Transcript	splice_region_variant,synonymous_variant	408	408	136	A	gcC/gcT	-	STRAND=-1	SYMBOL=C19orf47	SYMBOL_SOURCE=HGNC	HGNC_ID=HGNC:26723
10_10829620_A/C	10:10829620	C	ENSECAG00000023423	ENSECAT00000025138	Transcript	missense_variant	2453	2453	818	V/G	gTg/gGg	-	STRAND=-1	SYMBOL=PRX	SYMBOL_SOURCE=HGNC	HGNC_ID=HGNC:13797
10_10829963_C/T	10:10829963	T	ENSECAG00000023423	ENSECAT00000025138	Transcript	missense_variant	2110	2110	704	E/K	Gag/Aag	-	STRAND=-1	SYMBOL=PRX	SYMBOL_SOURCE=HGNC	HGNC_ID=HGNC:13797
10_10857896_G/C	10:10857896	C	ENSECAG00000005699	ENSECAT00000005605	Transcript	missense_variant	364	364	122	H/D	Cat/Gat	-	STRAND=-1	SYMBOL=SERTAD3	SYMBOL_SOURCE=HGNC	HGNC_ID=HGNC:17931
10_10890017_G/T	10:10890017	T	ENSECAG00000009505	ENSECAT00000010185	Transcript	missense_variant	379	379	127	V/L	Gtg/Ttg	-	STRAND=1	SYMBOL=SPTBN4	SYMBOL_SOURCE=HGNC	HGNC_ID=HGNC:14896
10_10890017_G/T	10:10890017	T	ENSECAG00000009505	ENSECAT00000010222	Transcript	missense_variant	379	379	127	V/L	Gtg/Ttg	-	STRAND=1	SYMBOL=SPTBN4	SYMBOL_SOURCE=HGNC	HGNC_ID=HGNC:14896
10_10890017_G/T	10:10890017	T	ENSECAG00000009505	ENSECAT00000010276	Transcript	missense_variant	379	379	127	V/L	Gtg/Ttg	-	STRAND=1	SYMBOL=SPTBN4	SYMBOL_SOURCE=HGNC	HGNC_ID=HGNC:14896
10_10890287_G/A	10:10890287	A	ENSECAG00000009505	ENSECAT00000010185	Transcript	splice_region_variant,intron_variant	-	-	-	-	-	-	STRAND=1	SYMBOL=SPTBN4	SYMBOL_SOURCE=HGNC	HGNC_ID=HGNC:14896
10_10890287_G/A	10:10890287	A	ENSECAG00000009505	ENSECAT00000010222	Transcript	splice_region_variant,intron_variant	-	-	-	-	-	-	STRAND=1	SYMBOL=SPTBN4	SYMBOL_SOURCE=HGNC	HGNC_ID=HGNC:14896
10_10890287_G/A	10:10890287	A	ENSECAG00000009505	ENSECAT00000010276	Transcript	splice_region_variant,intron_variant	-	-	-	-	-	-	STRAND=1	SYMBOL=SPTBN4	SYMBOL_SOURCE=HGNC	HGNC_ID=HGNC:14896
10_10901822_G/A	10:10901822	A	ENSECAG00000009505	ENSECAT00000010185	Transcript	missense_variant	1730	1730	577	R/H	cGc/cAc	-	STRAND=1	SYMBOL=SPTBN4	SYMBOL_SOURCE=HGNC	HGNC_ID=HGNC:14896
10_10901822_G/A	10:10901822	A	ENSECAG00000009505	ENSECAT00000010222	Transcript	missense_variant	1730	1730	577	R/H	cGc/cAc	-	STRAND=1	SYMBOL=SPTBN4	SYMBOL_SOURCE=HGNC	HGNC_ID=HGNC:14896
10_10901822_G/A	10:10901822	A	ENSECAG00000009505	ENSECAT00000010276	Transcript	missense_variant	1730	1730	577	R/H	cGc/cAc	-	STRAND=1	SYMBOL=SPTBN4	SYMBOL_SOURCE=HGNC	HGNC_ID=HGNC:14896
10_10907307_G/A	10:10907307	A	ENSECAG00000009505	ENSECAT00000010185	Transcript	missense_variant	2872	2872	958	A/T	Gcc/Acc	-	STRAND=1	SYMBOL=SPTBN4	SYMBOL_SOURCE=HGNC	HGNC_ID=HGNC:14896
10_10907307_G/A	10:10907307	A	ENSECAG00000009505	ENSECAT00000010222	Transcript	missense_variant	2872	2872	958	A/T	Gcc/Acc	-	STRAND=1	SYMBOL=SPTBN4	SYMBOL_SOURCE=HGNC	HGNC_ID=HGNC:14896
10_10907307_G/A	10:10907307	A	ENSECAG00000009505	ENSECAT00000010276	Transcript	missense_variant	2872	2872	958	A/T	Gcc/Acc	-	STRAND=1	SYMBOL=SPTBN4	SYMBOL_SOURCE=HGNC	HGNC_ID=HGNC:14896
10_10941487_C/T	10:10941487	T	ENSECAG00000009505	ENSECAT00000010222	Transcript	splice_region_variant,intron_variant	-	-	-	-	-	-	STRAND=1	SYMBOL=SPTBN4	SYMBOL_SOURCE=HGNC	HGNC_ID=HGNC:14896
10_10943788_C/G	10:10943788	G	ENSECAG00000009505	ENSECAT00000010185	Transcript	missense_variant	6279	6279	2093	S/R	agC/agG	-	STRAND=1	SYMBOL=SPTBN4	SYMBOL_SOURCE=HGNC	HGNC_ID=HGNC:14896
10_10943788_C/G	10:10943788	G	ENSECAG00000009505	ENSECAT00000010222	Transcript	missense_variant	6276	6276	2092	S/R	agC/agG	-	STRAND=1	SYMBOL=SPTBN4	SYMBOL_SOURCE=HGNC	HGNC_ID=HGNC:14896
10_10943788_C/G	10:10943788	G	ENSECAG00000009505	ENSECAT00000010276	Transcript	missense_variant	6261	6261	2087	S/R	agC/agG	-	STRAND=1	SYMBOL=SPTBN4	SYMBOL_SOURCE=HGNC	HGNC_ID=HGNC:14896
10_10954163_C/G	10:10954163	G	ENSECAG00000007556	ENSECAT00000008093	Transcript	missense_variant	1045	1045	349	L/V	Ctg/Gtg	-	STRAND=1	SYMBOL=SHKBP1	SYMBOL_SOURCE=HGNC	HGNC_ID=HGNC:19214
10_10983488_C/T	10:10983488	T	ENSECAG00000017905	ENSECAT00000019347	Transcript	missense_variant,splice_region_variant	2722	2722	908	P/S	Cct/Tct	-	STRAND=1	SYMBOL=LTBP4	SYMBOL_SOURCE=HGNC	HGNC_ID=HGNC:6717
10_10983629_A/C	10:10983629	C	ENSECAG00000017905	ENSECAT00000019347	Transcript	missense_variant	2770	2770	924	K/Q	Aag/Cag	-	STRAND=1	SYMBOL=LTBP4	SYMBOL_SOURCE=HGNC	HGNC_ID=HGNC:6717
10_11092705_C/G	10:11092705	G	ENSECAG00000013141	ENSECAT00000013847	Transcript	splice_region_variant,intron_variant	-	-	-	-	-	-	STRAND=1	SYMBOL=SNRPA	SYMBOL_SOURCE=HGNC	HGNC_ID=HGNC:11151
10_11101248_A/C	10:11101248	C	ENSECAG00000020905	ENSECAT00000022207	Transcript	splice_region_variant,intron_variant	-	-	-	-	-	-	STRAND=1
10_11118302_A/C	10:11118302	C	ENSECAG00000001627	ENSECAT00000001571	Transcript	missense_variant	431	370	124	T/P	Act/Cct	-	STRAND=1	SYMBOL=EGLN2	SYMBOL_SOURCE=HGNC	HGNC_ID=HGNC:14660
10_11119223_C/T	10:11119223	T	ENSECAG00000002197	ENSECAT00000002171	Transcript	missense_variant,splice_region_variant	1235	1235	412	G/E	gGg/gAg	-	STRAND=-1
10_11127000_C/A	10:11127000	A	ENSECAG00000007161	ENSECAT00000008032	Transcript	missense_variant	1284	1256	419	C/F	tGc/tTc	-	STRAND=-1	SYMBOL=CYP2F1	SYMBOL_SOURCE=HGNC	HGNC_ID=HGNC:2632
10_11127779_T/C	10:11127779	C	ENSECAG00000007161	ENSECAT00000008032	Transcript	missense_variant	1112	1084	362	I/V	Atc/Gtc	-	STRAND=-1	SYMBOL=CYP2F1	SYMBOL_SOURCE=HGNC	HGNC_ID=HGNC:2632
10_11133289_G/T	10:11133289	T	ENSECAG00000007161	ENSECAT00000008032	Transcript	splice_region_variant,intron_variant	-	-	-	-	-	-	STRAND=-1	SYMBOL=CYP2F1	SYMBOL_SOURCE=HGNC	HGNC_ID=HGNC:2632
10_11290029_C/G	10:11290029	G	ENSECAG00000005715	ENSECAT00000005625	Transcript	missense_variant	467	467	156	R/T	aGa/aCa	-	STRAND=-1
10_11338797_C/T	10:11338797	T	ENSECAG00000000683	ENSECAT00000000577	Transcript	missense_variant	625	625	209	V/I	Gtc/Atc	-	STRAND=-1
10_11351231_T/C	10:11351231	C	ENSECAG00000002693	ENSECAT00000008122	Transcript	splice_region_variant,synonymous_variant	555	450	150	G	ggT/ggC	-	STRAND=1	SYMBOL=CYP2A13	SYMBOL_SOURCE=Uniprot_gn
10_11351366_C/G	10:11351366	G	ENSECAG00000002693	ENSECAT00000008122	Transcript	missense_variant	690	585	195	F/L	ttC/ttG	-	STRAND=1	SYMBOL=CYP2A13	SYMBOL_SOURCE=Uniprot_gn
10_11351368_G/A	10:11351368	A	ENSECAG00000002693	ENSECAT00000008122	Transcript	missense_variant	692	587	196	R/Q	cGg/cAg	-	STRAND=1	SYMBOL=CYP2A13	SYMBOL_SOURCE=Uniprot_gn
10_11351374_C/T	10:11351374	T	ENSECAG00000002693	ENSECAT00000008122	Transcript	missense_variant	698	593	198	T/M	aCg/aTg	-	STRAND=1	SYMBOL=CYP2A13	SYMBOL_SOURCE=Uniprot_gn
10_11351376_T/C	10:11351376	C	ENSECAG00000002693	ENSECAT00000008122	Transcript	missense_variant	700	595	199	C/R	Tgt/Cgt	-	STRAND=1	SYMBOL=CYP2A13	SYMBOL_SOURCE=Uniprot_gn
10_11351719_T/C	10:11351719	C	ENSECAG00000002693	ENSECAT00000008122	Transcript	missense_variant	802	697	233	F/L	Ttc/Ctc	-	STRAND=1	SYMBOL=CYP2A13	SYMBOL_SOURCE=Uniprot_gn
10_11351726_C/T	10:11351726	T	ENSECAG00000002693	ENSECAT00000008122	Transcript	missense_variant	809	704	235	S/L	tCa/tTa	-	STRAND=1	SYMBOL=CYP2A13	SYMBOL_SOURCE=Uniprot_gn
10_11354188_A/G	10:11354188	G	ENSECAG00000002693	ENSECAT00000008122	Transcript	splice_region_variant,intron_variant	-	-	-	-	-	-	STRAND=1	SYMBOL=CYP2A13	SYMBOL_SOURCE=Uniprot_gn
10_11354193_A/G	10:11354193	G	ENSECAG00000002693	ENSECAT00000008122	Transcript	splice_acceptor_variant	-	-	-	-	-	-	STRAND=1	SYMBOL=CYP2A13	SYMBOL_SOURCE=Uniprot_gn
10_11354202_C/A	10:11354202	A	ENSECAG00000002693	ENSECAT00000008122	Transcript	missense_variant	1049	944	315	T/K	aCg/aAg	-	STRAND=1	SYMBOL=CYP2A13	SYMBOL_SOURCE=Uniprot_gn
10_11354223_A/G	10:11354223	G	ENSECAG00000002693	ENSECAT00000008122	Transcript	missense_variant	1070	965	322	Y/C	tAc/tGc	-	STRAND=1	SYMBOL=CYP2A13	SYMBOL_SOURCE=Uniprot_gn
10_11354940_C/T	10:11354940	T	ENSECAG00000002693	ENSECAT00000008122	Transcript	missense_variant	1334	1229	410	T/I	aCc/aTc	-	STRAND=1	SYMBOL=CYP2A13	SYMBOL_SOURCE=Uniprot_gn
10_11400084_G/C	10:11400084	C	ENSECAG00000008847	ENSECAT00000009717	Transcript	missense_variant,splice_region_variant	838	829	277	Q/E	Cag/Gag	-	STRAND=-1
10_11581397_G/A	10:11581397	A	ENSECAG00000011415	ENSECAT00000012273	Transcript	splice_region_variant,synonymous_variant	171	171	57	A	gcG/gcA	-	STRAND=1
10_11582251_G/A	10:11582251	A	ENSECAG00000011415	ENSECAT00000012273	Transcript	missense_variant	400	400	134	D/N	Gac/Aac	-	STRAND=1
10_11582299_T/G	10:11582299	G	ENSECAG00000011415	ENSECAT00000012273	Transcript	missense_variant	448	448	150	S/A	Tct/Gct	-	STRAND=1
10_11583695_C/A	10:11583695	A	ENSECAG00000011415	ENSECAT00000012273	Transcript	missense_variant	683	683	228	P/H	cCt/cAt	-	STRAND=1
10_11590608_C/T	10:11590608	T	ENSECAG00000011415	ENSECAT00000012273	Transcript	missense_variant	1471	1471	491	R/C	Cgc/Tgc	-	STRAND=1
10_11674779_C/A	10:11674779	A	ENSECAG00000009466	ENSECAT00000010470	Transcript	missense_variant	166	166	56	L/I	Cta/Ata	-	STRAND=1
10_11678130_C/T	10:11678130	T	ENSECAG00000009466	ENSECAT00000010470	Transcript	splice_region_variant,synonymous_variant	174	174	58	L	ctC/ctT	-	STRAND=1
10_11678182_G/A	10:11678182	A	ENSECAG00000009466	ENSECAT00000010470	Transcript	missense_variant	226	226	76	V/I	Gtc/Atc	-	STRAND=1
10_11678193_T/G	10:11678193	G	ENSECAG00000009466	ENSECAT00000010470	Transcript	missense_variant	237	237	79	C/W	tgT/tgG	-	STRAND=1
10_11678204_C/T	10:11678204	T	ENSECAG00000009466	ENSECAT00000010470	Transcript	missense_variant	248	248	83	A/V	gCc/gTc	-	STRAND=1
10_11678266_G/A	10:11678266	A	ENSECAG00000009466	ENSECAT00000010470	Transcript	missense_variant	310	310	104	V/I	Gtt/Att	-	STRAND=1
10_11678437_G/A	10:11678437	A	ENSECAG00000009466	ENSECAT00000010470	Transcript	missense_variant	356	356	119	G/E	gGa/gAa	-	STRAND=1
10_11678449_C/G	10:11678449	G	ENSECAG00000009466	ENSECAT00000010470	Transcript	missense_variant	368	368	123	T/S	aCc/aGc	-	STRAND=1
10_11678479_A/G	10:11678479	G	ENSECAG00000009466	ENSECAT00000010470	Transcript	missense_variant	398	398	133	K/R	aAg/aGg	-	STRAND=1
10_11680242_G/A	10:11680242	A	ENSECAG00000009466	ENSECAT00000010470	Transcript	missense_variant	611	611	204	R/Q	cGg/cAg	-	STRAND=1
10_11680244_T/A	10:11680244	A	ENSECAG00000009466	ENSECAT00000010470	Transcript	missense_variant	613	613	205	S/T	Tcc/Acc	-	STRAND=1
10_11680258_C/G	10:11680258	G	ENSECAG00000009466	ENSECAT00000010470	Transcript	missense_variant	627	627	209	I/M	atC/atG	-	STRAND=1
10_11681822_A/G	10:11681822	G	ENSECAG00000009466	ENSECAT00000010470	Transcript	missense_variant	727	727	243	T/A	Acc/Gcc	-	STRAND=1
10_11684025_C/A	10:11684025	A	ENSECAG00000009466	ENSECAT00000010470	Transcript	missense_variant	1113	1113	371	N/K	aaC/aaA	-	STRAND=1
10_11684309_A/G	10:11684309	G	ENSECAG00000009466	ENSECAT00000010470	Transcript	missense_variant	1229	1229	410	H/R	cAc/cGc	-	STRAND=1
10_11801132_A/C	10:11801132	C	ENSECAG00000009026	ENSECAT00000009212	Transcript	missense_variant	932	932	311	H/P	cAc/cCc	-	STRAND=1	SYMBOL=CYP2S1	SYMBOL_SOURCE=HGNC	HGNC_ID=HGNC:15654
10_12690025_G/A	10:12690025	A	ENSECAG00000005754	ENSECAT00000005662	Transcript	missense_variant	172	172	58	A/T	Gcc/Acc	-	STRAND=1
10_12690034_A/G	10:12690034	G	ENSECAG00000005754	ENSECAT00000005662	Transcript	missense_variant	181	181	61	K/E	Aag/Gag	-	STRAND=1
10_12805176_C/G	10:12805176	G	ENSECAG00000009762	ENSECAT00000010519	Transcript	missense_variant	185	185	62	A/G	gCa/gGa	-	STRAND=1
10_12805176_C/G	10:12805176	G	ENSECAG00000026978	ENSECAT00000029031	Transcript	missense_variant	68	68	23	A/G	gCa/gGa	-	STRAND=1
10_12809199_G/A	10:12809199	A	ENSECAG00000009762	ENSECAT00000010519	Transcript	missense_variant	562	562	188	A/T	Gcc/Acc	-	STRAND=1
10_12809199_G/A	10:12809199	A	ENSECAG00000026978	ENSECAT00000029031	Transcript	missense_variant	445	445	149	A/T	Gcc/Acc	-	STRAND=1
10_12809913_G/C	10:12809913	C	ENSECAG00000009762	ENSECAT00000010519	Transcript	missense_variant	866	866	289	S/T	aGt/aCt	-	STRAND=1
10_12809913_G/C	10:12809913	C	ENSECAG00000026978	ENSECAT00000029031	Transcript	missense_variant	749	749	250	S/T	aGt/aCt	-	STRAND=1
10_12809916_C/T	10:12809916	T	ENSECAG00000009762	ENSECAT00000010519	Transcript	missense_variant	869	869	290	A/V	gCg/gTg	-	STRAND=1
10_12809916_C/T	10:12809916	T	ENSECAG00000026978	ENSECAT00000029031	Transcript	missense_variant	752	752	251	A/V	gCg/gTg	-	STRAND=1
10_12809972_G/A	10:12809972	A	ENSECAG00000009762	ENSECAT00000010519	Transcript	missense_variant	925	925	309	G/R	Ggg/Agg	-	STRAND=1
10_12809972_G/A	10:12809972	A	ENSECAG00000026978	ENSECAT00000029031	Transcript	missense_variant	808	808	270	G/R	Ggg/Agg	-	STRAND=1
10_12811362_A/C	10:12811362	C	ENSECAG00000009762	ENSECAT00000010519	Transcript	missense_variant	1051	1051	351	I/L	Atc/Ctc	-	STRAND=1
10_12811362_A/C	10:12811362	C	ENSECAG00000026978	ENSECAT00000029031	Transcript	missense_variant	934	934	312	I/L	Atc/Ctc	-	STRAND=1
10_13007306_G/A	10:13007306	A	ENSECAG00000020364	ENSECAT00000021796	Transcript	missense_variant,splice_region_variant	65	65	22	A/V	gCc/gTc	-	STRAND=-1
10_1300761_G/T	10:1300761	T	ENSECAG00000019076	ENSECAT00000020174	Transcript	splice_region_variant,non_coding_transcript_exon_variant,non_coding_transcript_variant	405	-	-	-	-	-	STRAND=-1
10_13045431_T/C	10:13045431	C	ENSECAG00000007141	ENSECAT00000007120	Transcript	missense_variant	98	98	33	I/T	aTt/aCt	-	STRAND=1
10_13169763_A/G	10:13169763	G	ENSECAG00000009042	ENSECAT00000009402	Transcript	splice_region_variant,intron_variant	-	-	-	-	-	-	STRAND=1
10_13285882_C/T	10:13285882	T	ENSECAG00000014937	ENSECAT00000015604	Transcript	missense_variant	77	77	26	T/I	aCc/aTc	-	STRAND=1
10_13395684_G/A	10:13395684	A	ENSECAG00000015074	ENSECAT00000015775	Transcript	missense_variant	344	344	115	R/Q	cGg/cAg	-	STRAND=1	SYMBOL=LIPE	SYMBOL_SOURCE=HGNC	HGNC_ID=HGNC:6621
10_13396303_G/A	10:13396303	A	ENSECAG00000015074	ENSECAT00000015775	Transcript	missense_variant	928	928	310	A/T	Gcc/Acc	-	STRAND=1	SYMBOL=LIPE	SYMBOL_SOURCE=HGNC	HGNC_ID=HGNC:6621
10_13396309_A/G	10:13396309	G	ENSECAG00000015074	ENSECAT00000015775	Transcript	missense_variant	934	934	312	S/G	Agt/Ggt	-	STRAND=1	SYMBOL=LIPE	SYMBOL_SOURCE=HGNC	HGNC_ID=HGNC:6621
10_13396313_C/T	10:13396313	T	ENSECAG00000015074	ENSECAT00000015775	Transcript	missense_variant	938	938	313	T/M	aCg/aTg	-	STRAND=1	SYMBOL=LIPE	SYMBOL_SOURCE=HGNC	HGNC_ID=HGNC:6621
10_13408313_T/C	10:13408313	C	ENSECAG00000015074	ENSECAT00000015775	Transcript	splice_region_variant,synonymous_variant	1425	1425	475	L	ctT/ctC	-	STRAND=1	SYMBOL=LIPE	SYMBOL_SOURCE=HGNC	HGNC_ID=HGNC:6621
10_13459652_C/T	10:13459652	T	ENSECAG00000019381	ENSECAT00000020718	Transcript	splice_region_variant,intron_variant	-	-	-	-	-	-	STRAND=-1	SYMBOL=MEGF8	SYMBOL_SOURCE=HGNC	HGNC_ID=HGNC:3233
10_13496149_G/A	10:13496149	A	ENSECAG00000011342	ENSECAT00000011885	Transcript	splice_region_variant,intron_variant	-	-	-	-	-	-	STRAND=-1	SYMBOL=CIC	SYMBOL_SOURCE=HGNC	HGNC_ID=HGNC:14214
10_13527137_G/A	10:13527137	A	ENSECAG00000018426	ENSECAT00000019521	Transcript	missense_variant	96	92	31	R/Q	cGg/cAg	-	STRAND=1	SYMBOL=ERF	SYMBOL_SOURCE=HGNC	HGNC_ID=HGNC:3444
10_13536248_C/T	10:13536248	T	ENSECAG00000019484	ENSECAT00000021007	Transcript	splice_region_variant,intron_variant	-	-	-	-	-	-	STRAND=1
10_13667531_C/T	10:13667531	T	ENSECAG00000005773	ENSECAT00000005730	Transcript	missense_variant	517	517	173	G/S	Ggc/Agc	-	STRAND=-1	SYMBOL=ZNF574	SYMBOL_SOURCE=HGNC	HGNC_ID=HGNC:26166
10_13991053_C/T	10:13991053	T	ENSECAG00000000768	ENSECAT00000000609	Transcript	missense_variant	301	301	101	E/K	Gaa/Aaa	-	STRAND=-1
10_13996610_C/G	10:13996610	G	ENSECAG00000000790	ENSECAT00000000643	Transcript	missense_variant	150	104	35	R/P	cGa/cCa	-	STRAND=-1	SYMBOL=CXCL17	SYMBOL_SOURCE=HGNC	HGNC_ID=HGNC:19232
10_14042624_G/A	10:14042624	A	ENSECAG00000000893	ENSECAT00000001706	Transcript	missense_variant	1534	1528	510	P/S	Cca/Tca	-	STRAND=-1
10_14043757_T/C	10:14043757	C	ENSECAG00000000893	ENSECAT00000001706	Transcript	missense_variant	1450	1444	482	N/D	Aac/Gac	-	STRAND=-1
10_14051275_C/T	10:14051275	T	ENSECAG00000000893	ENSECAT00000001706	Transcript	missense_variant	958	952	318	V/I	Gtc/Atc	-	STRAND=-1
10_1411557_G/A	10:1411557	A	ENSECAG00000020206	ENSECAT00000021558	Transcript	missense_variant	203	203	68	R/K	aGg/aAg	-	STRAND=1	SYMBOL=POP4	SYMBOL_SOURCE=HGNC	HGNC_ID=HGNC:30081
10_1411560_A/C	10:1411560	C	ENSECAG00000020206	ENSECAT00000021558	Transcript	missense_variant	206	206	69	K/T	aAg/aCg	-	STRAND=1	SYMBOL=POP4	SYMBOL_SOURCE=HGNC	HGNC_ID=HGNC:30081
10_14123476_T/G	10:14123476	G	ENSECAG00000015104	ENSECAT00000015847	Transcript	missense_variant	1561	1561	521	K/Q	Aag/Cag	-	STRAND=-1
10_14123478_C/G	10:14123478	G	ENSECAG00000015104	ENSECAT00000015847	Transcript	missense_variant	1559	1559	520	S/T	aGc/aCc	-	STRAND=-1
10_14123522_G/A	10:14123522	A	ENSECAG00000015104	ENSECAT00000015847	Transcript	splice_region_variant,intron_variant	-	-	-	-	-	-	STRAND=-1
10_14124349_G/T	10:14124349	T	ENSECAG00000015104	ENSECAT00000015847	Transcript	missense_variant,splice_region_variant	1382	1382	461	T/N	aCt/aAt	-	STRAND=-1
10_14127762_G/T	10:14127762	T	ENSECAG00000015104	ENSECAT00000015847	Transcript	missense_variant	1372	1372	458	L/M	Ctg/Atg	-	STRAND=-1
10_14127771_G/A	10:14127771	A	ENSECAG00000015104	ENSECAT00000015847	Transcript	missense_variant	1363	1363	455	R/C	Cgt/Tgt	-	STRAND=-1
10_14128960_T/C	10:14128960	C	ENSECAG00000015104	ENSECAT00000015847	Transcript	missense_variant	1171	1171	391	T/A	Aca/Gca	-	STRAND=-1
10_14129003_G/A	10:14129003	A	ENSECAG00000015104	ENSECAT00000015847	Transcript	splice_region_variant,intron_variant	-	-	-	-	-	-	STRAND=-1
10_14149757_G/C	10:14149757	C	ENSECAG00000015947	ENSECAT00000016687	Transcript	missense_variant	528	528	176	S/R	agC/agG	-	STRAND=-1
10_14150155_C/G	10:14150155	G	ENSECAG00000015947	ENSECAT00000016687	Transcript	missense_variant	385	385	129	E/Q	Gag/Cag	-	STRAND=-1
10_14151326_C/G	10:14151326	G	ENSECAG00000015947	ENSECAT00000016687	Transcript	missense_variant	38	38	13	R/P	cGa/cCa	-	STRAND=-1
10_14155670_C/G	10:14155670	G	ENSECAG00000015104	ENSECAT00000015847	Transcript	missense_variant	713	713	238	R/T	aGa/aCa	-	STRAND=-1
10_14209524_A/C	10:14209524	C	ENSECAG00000016325	ENSECAT00000017215	Transcript	missense_variant	137	137	46	D/A	gAc/gCc	-	STRAND=1
10_14214231_G/T	10:14214231	T	ENSECAG00000016325	ENSECAT00000017215	Transcript	missense_variant	706	706	236	G/W	Ggg/Tgg	-	STRAND=1
10_14328475_C/T	10:14328475	T	ENSECAG00000023349	ENSECAT00000025025	Transcript	missense_variant	57	40	14	A/T	Gct/Act	-	STRAND=-1	SYMBOL=SP-1	SYMBOL_SOURCE=Uniprot_gn
10_14346848_C/T	10:14346848	T	ENSECAG00000024141	ENSECAT00000025934	Transcript	splice_region_variant,intron_variant	-	-	-	-	-	-	STRAND=-1	SYMBOL=BSP2	SYMBOL_SOURCE=EntrezGene
10_14496598_A/G	10:14496598	G	ENSECAG00000010158	ENSECAT00000010452	Transcript	splice_region_variant,intron_variant	-	-	-	-	-	-	STRAND=-1	SYMBOL=PHLDB3	SYMBOL_SOURCE=HGNC	HGNC_ID=HGNC:30499
10_14496615_A/G	10:14496615	G	ENSECAG00000010158	ENSECAT00000010452	Transcript	missense_variant	1507	1507	503	S/P	Tcc/Ccc	-	STRAND=-1	SYMBOL=PHLDB3	SYMBOL_SOURCE=HGNC	HGNC_ID=HGNC:30499
10_14516749_C/T	10:14516749	T	ENSECAG00000010891	ENSECAT00000011285	Transcript	splice_region_variant,intron_variant	-	-	-	-	-	-	STRAND=-1	SYMBOL=ETHE1	SYMBOL_SOURCE=HGNC	HGNC_ID=HGNC:23287
10_14594022_C/T	10:14594022	T	ENSECAG00000013761	ENSECAT00000014310	Transcript	missense_variant	327	311	104	A/V	gCg/gTg	-	STRAND=1	SYMBOL=ZNF576	SYMBOL_SOURCE=HGNC	HGNC_ID=HGNC:28357
10_14844253_T/G	10:14844253	G	ENSECAG00000018247	ENSECAT00000019287	Transcript	missense_variant	404	404	135	E/A	gAa/gCa	-	STRAND=-1
10_14844320_T/C	10:14844320	C	ENSECAG00000018247	ENSECAT00000019287	Transcript	missense_variant	337	337	113	M/V	Atg/Gtg	-	STRAND=-1
10_14901683_G/A	10:14901683	A	ENSECAG00000019518	ENSECAT00000020698	Transcript	missense_variant	134	68	23	G/E	gGg/gAg	-	STRAND=1	SYMBOL=ZNF45	SYMBOL_SOURCE=HGNC	HGNC_ID=HGNC:13111
10_14901697_A/G	10:14901697	G	ENSECAG00000019518	ENSECAT00000020698	Transcript	missense_variant	148	82	28	T/A	Acc/Gcc	-	STRAND=1	SYMBOL=ZNF45	SYMBOL_SOURCE=HGNC	HGNC_ID=HGNC:13111
10_14902916_C/G	10:14902916	G	ENSECAG00000019518	ENSECAT00000020698	Transcript	missense_variant	239	173	58	P/R	cCc/cGc	-	STRAND=1	SYMBOL=ZNF45	SYMBOL_SOURCE=HGNC	HGNC_ID=HGNC:13111
10_14921428_T/C	10:14921428	C	ENSECAG00000019720	ENSECAT00000020890	Transcript	splice_region_variant,intron_variant	-	-	-	-	-	-	STRAND=1
10_14929303_T/G	10:14929303	G	ENSECAG00000019720	ENSECAT00000020890	Transcript	missense_variant	368	368	123	F/C	tTc/tGc	-	STRAND=1
10_14958235_T/C	10:14958235	C	ENSECAG00000020833	ENSECAT00000022190	Transcript	splice_region_variant,synonymous_variant	195	195	65	C	tgT/tgC	-	STRAND=1	SYMBOL=ZNF234	SYMBOL_SOURCE=HGNC	HGNC_ID=HGNC:13027
10_14959804_C/A	10:14959804	A	ENSECAG00000020833	ENSECAT00000022142	Transcript	stop_gained	293	293	98	S/*	tCa/tAa	-	STRAND=1	SYMBOL=ZNF234	SYMBOL_SOURCE=HGNC	HGNC_ID=HGNC:13027
10_14961047_G/A	10:14961047	A	ENSECAG00000020833	ENSECAT00000022142	Transcript	missense_variant	458	458	153	G/D	gGc/gAc	-	STRAND=1	SYMBOL=ZNF234	SYMBOL_SOURCE=HGNC	HGNC_ID=HGNC:13027
10_14961047_G/A	10:14961047	A	ENSECAG00000020833	ENSECAT00000022166	Transcript	missense_variant	392	392	131	G/D	gGc/gAc	-	STRAND=1	SYMBOL=ZNF234	SYMBOL_SOURCE=HGNC	HGNC_ID=HGNC:13027
10_14961047_G/A	10:14961047	A	ENSECAG00000020833	ENSECAT00000022190	Transcript	missense_variant	395	395	132	G/D	gGc/gAc	-	STRAND=1	SYMBOL=ZNF234	SYMBOL_SOURCE=HGNC	HGNC_ID=HGNC:13027
10_14989443_C/A	10:14989443	A	ENSECAG00000005886	ENSECAT00000005801	Transcript	missense_variant	680	680	227	T/N	aCc/aAc	-	STRAND=1	SYMBOL=ZNF226	SYMBOL_SOURCE=HGNC	HGNC_ID=HGNC:13019
10_14989445_G/A	10:14989445	A	ENSECAG00000005886	ENSECAT00000005801	Transcript	missense_variant	682	682	228	V/I	Gtt/Att	-	STRAND=1	SYMBOL=ZNF226	SYMBOL_SOURCE=HGNC	HGNC_ID=HGNC:13019
10_15013243_A/G	10:15013243	G	ENSECAG00000021513	ENSECAT00000022932	Transcript	missense_variant	172	172	58	K/E	Aaa/Gaa	-	STRAND=1	SYMBOL=ZNF227	SYMBOL_SOURCE=HGNC	HGNC_ID=HGNC:13020
10_15078857_T/A	10:15078857	A	ENSECAG00000023724	ENSECAT00000025406	Transcript	missense_variant	132	82	28	T/S	Acc/Tcc	-	STRAND=-1	SYMBOL=ZNF235	SYMBOL_SOURCE=HGNC	HGNC_ID=HGNC:12866
10_15078857_T/A	10:15078857	A	ENSECAG00000023724	ENSECAT00000025407	Transcript	missense_variant	132	82	28	T/S	Acc/Tcc	-	STRAND=-1	SYMBOL=ZNF235	SYMBOL_SOURCE=HGNC	HGNC_ID=HGNC:12866
10_15118270_A/T	10:15118270	T	ENSECAG00000000345	ENSECAT00000000297	Transcript	missense_variant	2768	2683	895	S/T	Tct/Act	-	STRAND=-1	SYMBOL=ZNF112	SYMBOL_SOURCE=HGNC	HGNC_ID=HGNC:12892
10_15133583_A/G	10:15133583	G	ENSECAG00000000345	ENSECAT00000000297	Transcript	missense_variant	188	103	35	W/R	Tgg/Cgg	-	STRAND=-1	SYMBOL=ZNF112	SYMBOL_SOURCE=HGNC	HGNC_ID=HGNC:12892
10_15196085_A/C	10:15196085	C	ENSECAG00000006385	ENSECAT00000006395	Transcript	missense_variant	1372	1372	458	L/V	Ttg/Gtg	-	STRAND=-1	SYMBOL=ZNF229	SYMBOL_SOURCE=HGNC	HGNC_ID=HGNC:13022
10_15196085_A/C	10:15196085	C	ENSECAG00000006385	ENSECAT00000006412	Transcript	splice_region_variant,intron_variant	-	-	-	-	-	-	STRAND=-1	SYMBOL=ZNF229	SYMBOL_SOURCE=HGNC	HGNC_ID=HGNC:13022
10_15196089_C/T	10:15196089	T	ENSECAG00000006385	ENSECAT00000006412	Transcript	splice_donor_variant	-	-	-	-	-	-	STRAND=-1	SYMBOL=ZNF229	SYMBOL_SOURCE=HGNC	HGNC_ID=HGNC:13022
10_15196091_G/T	10:15196091	T	ENSECAG00000006385	ENSECAT00000006395	Transcript	missense_variant	1366	1366	456	Q/K	Cag/Aag	-	STRAND=-1	SYMBOL=ZNF229	SYMBOL_SOURCE=HGNC	HGNC_ID=HGNC:13022
10_15196091_G/T	10:15196091	T	ENSECAG00000006385	ENSECAT00000006412	Transcript	missense_variant,splice_region_variant	2215	2215	739	Q/K	Cag/Aag	-	STRAND=-1	SYMBOL=ZNF229	SYMBOL_SOURCE=HGNC	HGNC_ID=HGNC:13022
10_15197171_C/T	10:15197171	T	ENSECAG00000006385	ENSECAT00000006395	Transcript	missense_variant	454	454	152	E/K	Gag/Aag	-	STRAND=-1	SYMBOL=ZNF229	SYMBOL_SOURCE=HGNC	HGNC_ID=HGNC:13022
10_15197171_C/T	10:15197171	T	ENSECAG00000006385	ENSECAT00000006412	Transcript	missense_variant	1135	1135	379	E/K	Gag/Aag	-	STRAND=-1	SYMBOL=ZNF229	SYMBOL_SOURCE=HGNC	HGNC_ID=HGNC:13022
10_15200192_A/C	10:15200192	C	ENSECAG00000006385	ENSECAT00000006395	Transcript	splice_donor_variant	-	-	-	-	-	-	STRAND=-1	SYMBOL=ZNF229	SYMBOL_SOURCE=HGNC	HGNC_ID=HGNC:13022
10_15216871_C/T	10:15216871	T	ENSECAG00000006648	ENSECAT00000006686	Transcript	missense_variant	880	847	283	V/I	Gtt/Att	-	STRAND=-1	SYMBOL=ZNF180	SYMBOL_SOURCE=HGNC	HGNC_ID=HGNC:12970
10_15216993_T/G	10:15216993	G	ENSECAG00000006648	ENSECAT00000006686	Transcript	missense_variant	758	725	242	Q/P	cAg/cCg	-	STRAND=-1	SYMBOL=ZNF180	SYMBOL_SOURCE=HGNC	HGNC_ID=HGNC:12970
10_15217096_C/T	10:15217096	T	ENSECAG00000006648	ENSECAT00000006686	Transcript	missense_variant	655	622	208	V/I	Gtc/Atc	-	STRAND=-1	SYMBOL=ZNF180	SYMBOL_SOURCE=HGNC	HGNC_ID=HGNC:12970
10_15331093_G/C	10:15331093	C	ENSECAG00000009241	ENSECAT00000009477	Transcript	missense_variant	1015	1015	339	A/P	Gct/Cct	-	STRAND=1	SYMBOL=PVR	SYMBOL_SOURCE=HGNC	HGNC_ID=HGNC:9705
10_15349974_G/T	10:15349974	T	ENSECAG00000011053	ENSECAT00000011431	Transcript	missense_variant	592	592	198	A/S	Gcc/Tcc	-	STRAND=1	SYMBOL=CEACAM19	SYMBOL_SOURCE=HGNC	HGNC_ID=HGNC:31951
10_15367751_A/G	10:15367751	G	ENSECAG00000012633	ENSECAT00000013092	Transcript	missense_variant	502	502	168	N/D	Aat/Gat	-	STRAND=1	SYMBOL=CEACAM16	SYMBOL_SOURCE=HGNC	HGNC_ID=HGNC:31948
10_15439923_A/C	10:15439923	C	ENSECAG00000018814	ENSECAT00000020169	Transcript	missense_variant	890	889	297	T/P	Acc/Ccc	-	STRAND=1	SYMBOL=BCAM	SYMBOL_SOURCE=HGNC	HGNC_ID=HGNC:6722
10_15616164_G/C	10:15616164	C	ENSECAG00000017326	ENSECAT00000018430	Transcript	missense_variant	489	489	163	M/I	atG/atC	-	STRAND=1	SYMBOL=CLPTM1	SYMBOL_SOURCE=HGNC	HGNC_ID=HGNC:2087
10_1564379_A/C	10:1564379	C	ENSECAG00000021289	ENSECAT00000022912	Transcript	missense_variant	173	173	58	N/T	aAc/aCc	-	STRAND=1	SYMBOL=CCNE1	SYMBOL_SOURCE=HGNC	HGNC_ID=HGNC:1589
10_15649152_T/G	10:15649152	G	ENSECAG00000020898	ENSECAT00000022322	Transcript	splice_donor_variant	-	-	-	-	-	-	STRAND=1	SYMBOL=RELB	SYMBOL_SOURCE=HGNC	HGNC_ID=HGNC:9956
10_1568632_G/T	10:1568632	T	ENSECAG00000021289	ENSECAT00000022912	Transcript	splice_region_variant,intron_variant	-	-	-	-	-	-	STRAND=1	SYMBOL=CCNE1	SYMBOL_SOURCE=HGNC	HGNC_ID=HGNC:1589
10_15731749_A/T	10:15731749	T	ENSECAG00000012840	ENSECAT00000013454	Transcript	missense_variant	277	277	93	N/Y	Aac/Tac	-	STRAND=1	SYMBOL=PPP1R37	SYMBOL_SOURCE=HGNC	HGNC_ID=HGNC:27607
10_15731757_A/G	10:15731757	G	ENSECAG00000012840	ENSECAT00000013454	Transcript	splice_region_variant,synonymous_variant	285	285	95	E	gaA/gaG	-	STRAND=1	SYMBOL=PPP1R37	SYMBOL_SOURCE=HGNC	HGNC_ID=HGNC:27607
10_15852235_T/G	10:15852235	G	ENSECAG00000000359	ENSECAT00000000882	Transcript	missense_variant	167	167	56	V/G	gTc/gGc	-	STRAND=1	SYMBOL=MARK4	SYMBOL_SOURCE=HGNC	HGNC_ID=HGNC:13538
10_15852235_T/G	10:15852235	G	ENSECAG00000000359	ENSECAT00000001234	Transcript	missense_variant	104	104	35	V/G	gTc/gGc	-	STRAND=1	SYMBOL=MARK4	SYMBOL_SOURCE=HGNC	HGNC_ID=HGNC:13538
10_15874366_T/G	10:15874366	G	ENSECAG00000000359	ENSECAT00000000882	Transcript	missense_variant,splice_region_variant	1834	1834	612	Y/D	Tac/Gac	-	STRAND=1	SYMBOL=MARK4	SYMBOL_SOURCE=HGNC	HGNC_ID=HGNC:13538
10_16173297_C/T	10:16173297	T	ENSECAG00000015923	ENSECAT00000016944	Transcript	splice_region_variant,intron_variant	-	-	-	-	-	-	STRAND=1	SYMBOL=GIPR	SYMBOL_SOURCE=HGNC	HGNC_ID=HGNC:4271
10_16263486_C/T	10:16263486	T	ENSECAG00000019005	ENSECAT00000020258	Transcript	missense_variant	887	887	296	R/H	cGc/cAc	-	STRAND=-1	SYMBOL=RSPH6A	SYMBOL_SOURCE=HGNC	HGNC_ID=HGNC:14241
10_16289987_G/A	10:16289987	A	ENSECAG00000008163	ENSECAT00000008770	Transcript	missense_variant	2125	2038	680	P/S	Cct/Tct	-	STRAND=-1	SYMBOL=SYMPK	SYMBOL_SOURCE=HGNC	HGNC_ID=HGNC:22935
10_16293899_T/G	10:16293899	G	ENSECAG00000008163	ENSECAT00000008705	Transcript	missense_variant	1444	1357	453	M/L	Atg/Ctg	-	STRAND=-1	SYMBOL=SYMPK	SYMBOL_SOURCE=HGNC	HGNC_ID=HGNC:22935
10_16293899_T/G	10:16293899	G	ENSECAG00000008163	ENSECAT00000008770	Transcript	missense_variant	1444	1357	453	M/L	Atg/Ctg	-	STRAND=-1	SYMBOL=SYMPK	SYMBOL_SOURCE=HGNC	HGNC_ID=HGNC:22935
10_16293899_T/G	10:16293899	G	ENSECAG00000008163	ENSECAT00000008812	Transcript	missense_variant	1444	1270	424	M/L	Atg/Ctg	-	STRAND=-1	SYMBOL=SYMPK	SYMBOL_SOURCE=HGNC	HGNC_ID=HGNC:22935
10_16435617_T/C	10:16435617	C	ENSECAG00000009015	ENSECAT00000009266	Transcript	missense_variant	598	598	200	C/R	Tgc/Cgc	-	STRAND=1	SYMBOL=CCDC61	SYMBOL_SOURCE=HGNC	HGNC_ID=HGNC:33629
10_16436136_G/T	10:16436136	T	ENSECAG00000009015	ENSECAT00000009224	Transcript	missense_variant,splice_region_variant	835	835	279	A/S	Gca/Tca	-	STRAND=1	SYMBOL=CCDC61	SYMBOL_SOURCE=HGNC	HGNC_ID=HGNC:33629
10_16436136_G/T	10:16436136	T	ENSECAG00000009015	ENSECAT00000009266	Transcript	missense_variant	778	778	260	A/S	Gca/Tca	-	STRAND=1	SYMBOL=CCDC61	SYMBOL_SOURCE=HGNC	HGNC_ID=HGNC:33629
10_16436157_A/G	10:16436157	G	ENSECAG00000009015	ENSECAT00000009266	Transcript	missense_variant	799	799	267	R/G	Aga/Gga	-	STRAND=1	SYMBOL=CCDC61	SYMBOL_SOURCE=HGNC	HGNC_ID=HGNC:33629
10_16436172_C/T	10:16436172	T	ENSECAG00000009015	ENSECAT00000009266	Transcript	missense_variant	814	814	272	R/W	Cgg/Tgg	-	STRAND=1	SYMBOL=CCDC61	SYMBOL_SOURCE=HGNC	HGNC_ID=HGNC:33629
10_16436249_G/A	10:16436249	A	ENSECAG00000009015	ENSECAT00000009224	Transcript	missense_variant	863	863	288	R/Q	cGg/cAg	-	STRAND=1	SYMBOL=CCDC61	SYMBOL_SOURCE=HGNC	HGNC_ID=HGNC:33629
10_16436263_A/G	10:16436263	G	ENSECAG00000009015	ENSECAT00000009224	Transcript	missense_variant	877	877	293	R/G	Aga/Gga	-	STRAND=1	SYMBOL=CCDC61	SYMBOL_SOURCE=HGNC	HGNC_ID=HGNC:33629
10_16439962_T/C	10:16439962	C	ENSECAG00000009015	ENSECAT00000009266	Transcript	splice_region_variant,intron_variant	-	-	-	-	-	-	STRAND=1	SYMBOL=CCDC61	SYMBOL_SOURCE=HGNC	HGNC_ID=HGNC:33629
10_16441200_T/C	10:16441200	C	ENSECAG00000009015	ENSECAT00000009266	Transcript	splice_donor_variant	-	-	-	-	-	-	STRAND=1	SYMBOL=CCDC61	SYMBOL_SOURCE=HGNC	HGNC_ID=HGNC:33629
10_16445843_C/T	10:16445843	T	ENSECAG00000010847	ENSECAT00000011210	Transcript	missense_variant	539	539	180	R/Q	cGg/cAg	-	STRAND=-1
10_16445863_G/C	10:16445863	C	ENSECAG00000010847	ENSECAT00000011210	Transcript	missense_variant	519	519	173	D/E	gaC/gaG	-	STRAND=-1
10_16445865_C/G	10:16445865	G	ENSECAG00000010847	ENSECAT00000011210	Transcript	missense_variant	517	517	173	D/H	Gac/Cac	-	STRAND=-1
10_16448651_C/T	10:16448651	T	ENSECAG00000010847	ENSECAT00000011210	Transcript	splice_region_variant,intron_variant	-	-	-	-	-	-	STRAND=-1
10_16448693_T/A	10:16448693	A	ENSECAG00000010847	ENSECAT00000011210	Transcript	missense_variant	242	242	81	Y/F	tAc/tTc	-	STRAND=-1
10_16580108_G/A	10:16580108	A	ENSECAG00000018167	ENSECAT00000019268	Transcript	missense_variant	205	205	69	A/T	Gcc/Acc	-	STRAND=1
10_16662662_G/A	10:16662662	A	ENSECAG00000008603	ENSECAT00000009145	Transcript	missense_variant	452	442	148	V/I	Gtc/Atc	-	STRAND=1	SYMBOL=PPP5C	SYMBOL_SOURCE=HGNC	HGNC_ID=HGNC:9322
10_16690496_A/C	10:16690496	C	ENSECAG00000021129	ENSECAT00000022444	Transcript	missense_variant	1212	1212	404	N/K	aaT/aaG	-	STRAND=-1	SYMBOL=CCDC8	SYMBOL_SOURCE=HGNC	HGNC_ID=HGNC:25367
10_16691208_A/C	10:16691208	C	ENSECAG00000021129	ENSECAT00000022444	Transcript	missense_variant	524	524	175	V/G	gTc/gGc	-	STRAND=-1	SYMBOL=CCDC8	SYMBOL_SOURCE=HGNC	HGNC_ID=HGNC:25367
10_16750870_C/T	10:16750870	T	ENSECAG00000006115	ENSECAT00000006061	Transcript	missense_variant	1070	1070	357	R/H	cGc/cAc	-	STRAND=-1	SYMBOL=PNMAL1	SYMBOL_SOURCE=HGNC	HGNC_ID=HGNC:25578
10_16750888_C/G	10:16750888	G	ENSECAG00000006115	ENSECAT00000006061	Transcript	missense_variant	1052	1052	351	G/A	gGc/gCc	-	STRAND=-1	SYMBOL=PNMAL1	SYMBOL_SOURCE=HGNC	HGNC_ID=HGNC:25578
10_16917318_T/A	10:16917318	A	ENSECAG00000024775	ENSECAT00000026706	Transcript	splice_region_variant,intron_variant	-	-	-	-	-	-	STRAND=-1	SYMBOL=PRKD2	SYMBOL_SOURCE=HGNC	HGNC_ID=HGNC:17293
10_17084325_G/A	10:17084325	A	ENSECAG00000017712	ENSECAT00000018888	Transcript	missense_variant	97	97	33	V/I	Gtt/Att	-	STRAND=1	SYMBOL=ARHGAP35	SYMBOL_SOURCE=HGNC	HGNC_ID=HGNC:4591
10_17221020_A/G	10:17221020	G	ENSECAG00000024342	ENSECAT00000026166	Transcript	splice_region_variant,intron_variant	-	-	-	-	-	-	STRAND=-1	SYMBOL=ZC3H4	SYMBOL_SOURCE=HGNC	HGNC_ID=HGNC:17808
10_1723082_C/T	10:1723082	T	ENSECAG00000007717	ENSECAT00000008081	Transcript	missense_variant	1176	1133	378	T/M	aCg/aTg	-	STRAND=1	SYMBOL=URI1	SYMBOL_SOURCE=HGNC	HGNC_ID=HGNC:13236
10_1723120_A/G	10:1723120	G	ENSECAG00000007717	ENSECAT00000008081	Transcript	missense_variant	1214	1171	391	I/V	Atc/Gtc	-	STRAND=1	SYMBOL=URI1	SYMBOL_SOURCE=HGNC	HGNC_ID=HGNC:13236
10_17408782_G/A	10:17408782	A	ENSECAG00000006153	ENSECAT00000006133	Transcript	missense_variant	41	41	14	G/D	gGc/gAc	-	STRAND=1	SYMBOL=C5AR1	SYMBOL_SOURCE=HGNC	HGNC_ID=HGNC:1338
10_17408785_A/G	10:17408785	G	ENSECAG00000006153	ENSECAT00000006133	Transcript	missense_variant	44	44	15	D/G	gAc/gGc	-	STRAND=1	SYMBOL=C5AR1	SYMBOL_SOURCE=HGNC	HGNC_ID=HGNC:1338
10_17408844_T/C	10:17408844	C	ENSECAG00000006153	ENSECAT00000006133	Transcript	missense_variant	103	103	35	C/R	Tgt/Cgt	-	STRAND=1	SYMBOL=C5AR1	SYMBOL_SOURCE=HGNC	HGNC_ID=HGNC:1338
10_17408853_G/A	10:17408853	A	ENSECAG00000006153	ENSECAT00000006133	Transcript	missense_variant	112	112	38	V/I	Gtc/Atc	-	STRAND=1	SYMBOL=C5AR1	SYMBOL_SOURCE=HGNC	HGNC_ID=HGNC:1338
10_17409044_G/C	10:17409044	C	ENSECAG00000006153	ENSECAT00000006133	Transcript	missense_variant	303	303	101	E/D	gaG/gaC	-	STRAND=1	SYMBOL=C5AR1	SYMBOL_SOURCE=HGNC	HGNC_ID=HGNC:1338
10_17409205_C/T	10:17409205	T	ENSECAG00000006153	ENSECAT00000006133	Transcript	missense_variant	464	464	155	T/I	aCc/aTc	-	STRAND=1	SYMBOL=C5AR1	SYMBOL_SOURCE=HGNC	HGNC_ID=HGNC:1338
10_17409286_A/T	10:17409286	T	ENSECAG00000006153	ENSECAT00000006133	Transcript	missense_variant	545	545	182	Y/F	tAt/tTt	-	STRAND=1	SYMBOL=C5AR1	SYMBOL_SOURCE=HGNC	HGNC_ID=HGNC:1338
10_17409331_T/G	10:17409331	G	ENSECAG00000006153	ENSECAT00000006133	Transcript	missense_variant	590	590	197	L/R	cTc/cGc	-	STRAND=1	SYMBOL=C5AR1	SYMBOL_SOURCE=HGNC	HGNC_ID=HGNC:1338
10_17409334_A/C	10:17409334	C	ENSECAG00000006153	ENSECAT00000006133	Transcript	missense_variant	593	593	198	K/T	aAg/aCg	-	STRAND=1	SYMBOL=C5AR1	SYMBOL_SOURCE=HGNC	HGNC_ID=HGNC:1338
10_17409354_G/C	10:17409354	C	ENSECAG00000006153	ENSECAT00000006133	Transcript	missense_variant	613	613	205	V/L	Gtc/Ctc	-	STRAND=1	SYMBOL=C5AR1	SYMBOL_SOURCE=HGNC	HGNC_ID=HGNC:1338
10_17409396_A/G	10:17409396	G	ENSECAG00000006153	ENSECAT00000006133	Transcript	missense_variant	655	655	219	T/A	Aca/Gca	-	STRAND=1	SYMBOL=C5AR1	SYMBOL_SOURCE=HGNC	HGNC_ID=HGNC:1338
10_17409552_G/A	10:17409552	A	ENSECAG00000006153	ENSECAT00000006133	Transcript	missense_variant	811	811	271	A/T	Gcc/Acc	-	STRAND=1	SYMBOL=C5AR1	SYMBOL_SOURCE=HGNC	HGNC_ID=HGNC:1338
10_17409666_G/T	10:17409666	T	ENSECAG00000006153	ENSECAT00000006133	Transcript	missense_variant	925	925	309	A/S	Gcc/Tcc	-	STRAND=1	SYMBOL=C5AR1	SYMBOL_SOURCE=HGNC	HGNC_ID=HGNC:1338
10_17458058_G/A	10:17458058	A	ENSECAG00000007807	ENSECAT00000007845	Transcript	stop_gained,splice_region_variant	37	37	13	R/*	Cga/Tga	-	STRAND=-1
10_17504411_A/C	10:17504411	C	ENSECAG00000008392	ENSECAT00000008857	Transcript	missense_variant	1518	1518	506	S/R	agT/agG	-	STRAND=-1	SYMBOL=SLC8A2	SYMBOL_SOURCE=HGNC	HGNC_ID=HGNC:11069
10_17504411_A/C	10:17504411	C	ENSECAG00000008392	ENSECAT00000008910	Transcript	missense_variant	1518	1518	506	S/R	agT/agG	-	STRAND=-1	SYMBOL=SLC8A2	SYMBOL_SOURCE=HGNC	HGNC_ID=HGNC:11069
10_17513238_G/A	10:17513238	A	ENSECAG00000008392	ENSECAT00000008857	Transcript	missense_variant	1015	1015	339	H/Y	Cat/Tat	-	STRAND=-1	SYMBOL=SLC8A2	SYMBOL_SOURCE=HGNC	HGNC_ID=HGNC:11069
10_17513238_G/A	10:17513238	A	ENSECAG00000008392	ENSECAT00000008910	Transcript	missense_variant	1015	1015	339	H/Y	Cat/Tat	-	STRAND=-1	SYMBOL=SLC8A2	SYMBOL_SOURCE=HGNC	HGNC_ID=HGNC:11069
10_17516177_C/T	10:17516177	T	ENSECAG00000008392	ENSECAT00000008857	Transcript	splice_donor_variant	-	-	-	-	-	-	STRAND=-1	SYMBOL=SLC8A2	SYMBOL_SOURCE=HGNC	HGNC_ID=HGNC:11069
10_17516177_C/T	10:17516177	T	ENSECAG00000008392	ENSECAT00000008910	Transcript	splice_donor_variant	-	-	-	-	-	-	STRAND=-1	SYMBOL=SLC8A2	SYMBOL_SOURCE=HGNC	HGNC_ID=HGNC:11069
10_17516434_G/A	10:17516434	A	ENSECAG00000008392	ENSECAT00000008857	Transcript	missense_variant	649	649	217	R/C	Cgc/Tgc	-	STRAND=-1	SYMBOL=SLC8A2	SYMBOL_SOURCE=HGNC	HGNC_ID=HGNC:11069
10_17516434_G/A	10:17516434	A	ENSECAG00000008392	ENSECAT00000008910	Transcript	missense_variant	649	649	217	R/C	Cgc/Tgc	-	STRAND=-1	SYMBOL=SLC8A2	SYMBOL_SOURCE=HGNC	HGNC_ID=HGNC:11069
10_17531045_T/G	10:17531045	G	ENSECAG00000018392	ENSECAT00000019633	Transcript	missense_variant	597	566	189	N/T	aAc/aCc	-	STRAND=-1	SYMBOL=KPTN	SYMBOL_SOURCE=HGNC	HGNC_ID=HGNC:6404
10_17582586_G/C	10:17582586	C	ENSECAG00000019417	ENSECAT00000020627	Transcript	missense_variant	1525	1491	497	I/M	atC/atG	-	STRAND=-1	SYMBOL=ZNF541	SYMBOL_SOURCE=HGNC	HGNC_ID=HGNC:25294
10_17589711_C/T	10:17589711	T	ENSECAG00000019417	ENSECAT00000020627	Transcript	missense_variant	440	406	136	V/I	Gtc/Atc	-	STRAND=-1	SYMBOL=ZNF541	SYMBOL_SOURCE=HGNC	HGNC_ID=HGNC:25294
10_17589885_C/T	10:17589885	T	ENSECAG00000019417	ENSECAT00000020627	Transcript	missense_variant	266	232	78	A/T	Gcc/Acc	-	STRAND=-1	SYMBOL=ZNF541	SYMBOL_SOURCE=HGNC	HGNC_ID=HGNC:25294
10_17751509_T/G	10:17751509	G	ENSECAG00000006989	ENSECAT00000006991	Transcript	missense_variant	218	218	73	V/G	gTc/gGc	-	STRAND=1	SYMBOL=SEPW1	SYMBOL_SOURCE=EntrezGene
10_17767125_C/T	10:17767125	T	ENSECAG00000007030	ENSECAT00000007014	Transcript	missense_variant	589	589	197	E/K	Gaa/Aaa	-	STRAND=-1
10_17767457_T/C	10:17767457	C	ENSECAG00000007030	ENSECAT00000007014	Transcript	missense_variant	257	257	86	H/R	cAt/cGt	-	STRAND=-1
10_17767643_T/A	10:17767643	A	ENSECAG00000007030	ENSECAT00000007014	Transcript	missense_variant	91	91	31	N/Y	Aat/Tat	-	STRAND=-1
10_17789601_T/A	10:17789601	A	ENSECAG00000007898	ENSECAT00000008028	Transcript	missense_variant	514	514	172	S/T	Tcc/Acc	-	STRAND=1
10_17789653_G/A	10:17789653	A	ENSECAG00000007898	ENSECAT00000008028	Transcript	missense_variant,splice_region_variant	566	566	189	R/Q	cGg/cAg	-	STRAND=1
10_17789661_G/A	10:17789661	A	ENSECAG00000007898	ENSECAT00000008028	Transcript	splice_region_variant,intron_variant	-	-	-	-	-	-	STRAND=1
10_17796296_C/T	10:17796296	T	ENSECAG00000007898	ENSECAT00000008028	Transcript	missense_variant	826	826	276	L/F	Ctt/Ttt	-	STRAND=1
10_17872077_G/A	10:17872077	A	ENSECAG00000010649	ENSECAT00000011242	Transcript	missense_variant	703	703	235	R/C	Cgt/Tgt	-	STRAND=-1	SYMBOL=SULT2A1	SYMBOL_SOURCE=EntrezGene
10_17872117_C/G	10:17872117	G	ENSECAG00000010649	ENSECAT00000011242	Transcript	missense_variant	663	663	221	Q/H	caG/caC	-	STRAND=-1	SYMBOL=SULT2A1	SYMBOL_SOURCE=EntrezGene
10_17883747_G/C	10:17883747	C	ENSECAG00000010649	ENSECAT00000011242	Transcript	missense_variant	315	315	105	I/M	atC/atG	-	STRAND=-1	SYMBOL=SULT2A1	SYMBOL_SOURCE=EntrezGene
10_17960463_G/T	10:17960463	T	ENSECAG00000020744	ENSECAT00000022183	Transcript	missense_variant	583	583	195	V/L	Gta/Tta	-	STRAND=1
10_17963359_C/T	10:17963359	T	ENSECAG00000020744	ENSECAT00000022183	Transcript	missense_variant	794	794	265	A/V	gCc/gTc	-	STRAND=1
10_18072293_C/T	10:18072293	T	ENSECAG00000010642	ENSECAT00000010930	Transcript	missense_variant	205	205	69	E/K	Gaa/Aaa	-	STRAND=-1
10_18141145_A/G	10:18141145	G	ENSECAG00000011903	ENSECAT00000012313	Transcript	missense_variant	268	268	90	T/A	Acg/Gcg	-	STRAND=1	SYMBOL=ELSPBP1	SYMBOL_SOURCE=HGNC	HGNC_ID=HGNC:14417
10_18153831_C/T	10:18153831	T	ENSECAG00000012528	ENSECAT00000013147	Transcript	missense_variant	441	434	145	R/Q	cGg/cAg	-	STRAND=-1	SYMBOL=CABP5	SYMBOL_SOURCE=HGNC	HGNC_ID=HGNC:13714
10_18156261_C/A	10:18156261	A	ENSECAG00000012528	ENSECAT00000013147	Transcript	missense_variant	268	261	87	E/D	gaG/gaT	-	STRAND=-1	SYMBOL=CABP5	SYMBOL_SOURCE=HGNC	HGNC_ID=HGNC:13714
10_18227261_G/C	10:18227261	C	ENSECAG00000007287	ENSECAT00000007346	Transcript	missense_variant	733	733	245	A/P	Gcc/Ccc	-	STRAND=1	SYMBOL=C19orf68	SYMBOL_SOURCE=HGNC	HGNC_ID=HGNC:34495
10_18233766_A/G	10:18233766	G	ENSECAG00000007287	ENSECAT00000007346	Transcript	splice_region_variant,intron_variant	-	-	-	-	-	-	STRAND=1	SYMBOL=C19orf68	SYMBOL_SOURCE=HGNC	HGNC_ID=HGNC:34495
10_18270412_C/T	10:18270412	T	ENSECAG00000006235	ENSECAT00000006191	Transcript	missense_variant	479	479	160	T/I	aCa/aTa	-	STRAND=1	SYMBOL=EQUCABV1R933	SYMBOL_SOURCE=EntrezGene
10_18270588_C/T	10:18270588	T	ENSECAG00000006235	ENSECAT00000006191	Transcript	missense_variant	655	655	219	H/Y	Cat/Tat	-	STRAND=1	SYMBOL=EQUCABV1R933	SYMBOL_SOURCE=EntrezGene
10_18305316_T/C	10:18305316	C	ENSECAG00000005481	ENSECAT00000005409	Transcript	missense_variant	79	79	27	F/L	Ttc/Ctc	-	STRAND=1
10_18305592_G/T	10:18305592	T	ENSECAG00000005481	ENSECAT00000005409	Transcript	missense_variant	355	355	119	A/S	Gca/Tca	-	STRAND=1
10_18305656_A/G	10:18305656	G	ENSECAG00000005481	ENSECAT00000005409	Transcript	missense_variant	419	419	140	N/S	aAc/aGc	-	STRAND=1
10_18401225_T/C	10:18401225	C	ENSECAG00000009283	ENSECAT00000009447	Transcript	missense_variant	384	376	126	W/R	Tgg/Cgg	-	STRAND=1	SYMBOL=ZNF114	SYMBOL_SOURCE=HGNC	HGNC_ID=HGNC:12894
10_18401637_G/A	10:18401637	A	ENSECAG00000009283	ENSECAT00000009447	Transcript	missense_variant	796	788	263	R/Q	cGg/cAg	-	STRAND=1	SYMBOL=ZNF114	SYMBOL_SOURCE=HGNC	HGNC_ID=HGNC:12894
10_18432896_A/C	10:18432896	C	ENSECAG00000009302	ENSECAT00000009504	Transcript	splice_donor_variant	-	-	-	-	-	-	STRAND=-1	SYMBOL=CCDC114	SYMBOL_SOURCE=HGNC	HGNC_ID=HGNC:26560
10_18460605_C/T	10:18460605	T	ENSECAG00000010122	ENSECAT00000010417	Transcript	missense_variant	303	283	95	A/T	Gcg/Acg	-	STRAND=-1	SYMBOL=TMEM143	SYMBOL_SOURCE=HGNC	HGNC_ID=HGNC:25603
10_18469533_A/C	10:18469533	C	ENSECAG00000012381	ENSECAT00000012795	Transcript	missense_variant	224	190	64	T/P	Acg/Ccg	-	STRAND=1	SYMBOL=SYNGR4	SYMBOL_SOURCE=HGNC	HGNC_ID=HGNC:11502
10_18520043_G/C	10:18520043	C	ENSECAG00000019607	ENSECAT00000021016	Transcript	missense_variant	193	55	19	A/P	Gcc/Ccc	-	STRAND=1	SYMBOL=GRWD1	SYMBOL_SOURCE=HGNC	HGNC_ID=HGNC:21270
10_18544015_C/T	10:18544015	T	ENSECAG00000009878	ENSECAT00000011090	Transcript	splice_region_variant,intron_variant	-	-	-	-	-	-	STRAND=1
10_18547312_A/C	10:18547312	C	ENSECAG00000009878	ENSECAT00000011090	Transcript	missense_variant	1174	1168	390	K/Q	Aag/Cag	-	STRAND=1
10_18646403_G/A	10:18646403	A	ENSECAG00000020402	ENSECAT00000021670	Transcript	missense_variant	1091	1085	362	A/V	gCg/gTg	-	STRAND=-1	SYMBOL=FAM83E	SYMBOL_SOURCE=HGNC	HGNC_ID=HGNC:25972
10_18646451_G/A	10:18646451	A	ENSECAG00000020402	ENSECAT00000021670	Transcript	missense_variant	1043	1037	346	S/L	tCg/tTg	-	STRAND=-1	SYMBOL=FAM83E	SYMBOL_SOURCE=HGNC	HGNC_ID=HGNC:25972
10_18646493_G/A	10:18646493	A	ENSECAG00000020402	ENSECAT00000021670	Transcript	missense_variant	1001	995	332	P/L	cCg/cTg	-	STRAND=-1	SYMBOL=FAM83E	SYMBOL_SOURCE=HGNC	HGNC_ID=HGNC:25972
10_18668767_T/G	10:18668767	G	ENSECAG00000014275	ENSECAT00000029049	Transcript	missense_variant	612	612	204	E/D	gaA/gaC	-	STRAND=-1	SYMBOL=DBP	SYMBOL_SOURCE=HGNC	HGNC_ID=HGNC:2697
10_18703432_A/C	10:18703432	C	ENSECAG00000005681	ENSECAT00000005648	Transcript	missense_variant	493	479	160	H/P	cAc/cCc	-	STRAND=1
10_18703986_A/T	10:18703986	T	ENSECAG00000005681	ENSECAT00000005648	Transcript	missense_variant	1047	1033	345	N/Y	Aac/Tac	-	STRAND=1
10_18754901_G/A	10:18754901	A	ENSECAG00000021108	ENSECAT00000022560	Transcript	missense_variant	779	779	260	A/V	gCc/gTc	-	STRAND=-1	SYMBOL=RASIP1	SYMBOL_SOURCE=HGNC	HGNC_ID=HGNC:24716
10_18765162_T/C	10:18765162	C	ENSECAG00000006058	ENSECAT00000006041	Transcript	missense_variant	541	541	181	I/V	Atc/Gtc	-	STRAND=-1	SYMBOL=FUT1	SYMBOL_SOURCE=HGNC	HGNC_ID=HGNC:4012
10_18814120_G/A	10:18814120	A	ENSECAG00000011310	ENSECAT00000012050	Transcript	splice_region_variant,intron_variant	-	-	-	-	-	-	STRAND=-1	SYMBOL=BCAT2	SYMBOL_SOURCE=HGNC	HGNC_ID=HGNC:977
10_18816676_A/C	10:18816676	C	ENSECAG00000011310	ENSECAT00000012050	Transcript	missense_variant	620	620	207	L/R	cTc/cGc	-	STRAND=-1	SYMBOL=BCAT2	SYMBOL_SOURCE=HGNC	HGNC_ID=HGNC:977
10_18843478_C/T	10:18843478	T	ENSECAG00000024841	ENSECAT00000026794	Transcript	missense_variant	1864	1864	622	A/T	Gcg/Acg	-	STRAND=-1	SYMBOL=PLEKHA4	SYMBOL_SOURCE=HGNC	HGNC_ID=HGNC:14339
10_18850645_G/C	10:18850645	C	ENSECAG00000024841	ENSECAT00000026794	Transcript	missense_variant	1717	1717	573	L/V	Ctc/Gtc	-	STRAND=-1	SYMBOL=PLEKHA4	SYMBOL_SOURCE=HGNC	HGNC_ID=HGNC:14339
10_18866807_C/T	10:18866807	T	ENSECAG00000010277	ENSECAT00000010557	Transcript	missense_variant	532	532	178	L/F	Ctt/Ttt	-	STRAND=1	SYMBOL=PPP1R15A	SYMBOL_SOURCE=HGNC	HGNC_ID=HGNC:14375
10_18866852_A/G	10:18866852	G	ENSECAG00000010277	ENSECAT00000010557	Transcript	missense_variant	577	577	193	K/E	Aag/Gag	-	STRAND=1	SYMBOL=PPP1R15A	SYMBOL_SOURCE=HGNC	HGNC_ID=HGNC:14375
10_18873665_C/G	10:18873665	G	ENSECAG00000010999	ENSECAT00000011441	Transcript	missense_variant	592	592	198	A/P	Gcg/Ccg	-	STRAND=-1	SYMBOL=TULP2	SYMBOL_SOURCE=HGNC	HGNC_ID=HGNC:12424
10_18873666_T/A	10:18873666	A	ENSECAG00000010999	ENSECAT00000011441	Transcript	missense_variant	591	591	197	R/S	agA/agT	-	STRAND=-1	SYMBOL=TULP2	SYMBOL_SOURCE=HGNC	HGNC_ID=HGNC:12424
10_18891973_A/C	10:18891973	C	ENSECAG00000013307	ENSECAT00000013855	Transcript	splice_region_variant,intron_variant	-	-	-	-	-	-	STRAND=1	SYMBOL=NUCB1	SYMBOL_SOURCE=HGNC	HGNC_ID=HGNC:8043
10_18911439_G/A	10:18911439	A	ENSECAG00000014872	ENSECAT00000015538	Transcript	missense_variant	577	568	190	G/S	Ggc/Agc	-	STRAND=1	SYMBOL=DHDH	SYMBOL_SOURCE=HGNC	HGNC_ID=HGNC:17887
10_18915121_T/C	10:18915121	C	ENSECAG00000014872	ENSECAT00000015538	Transcript	splice_region_variant,intron_variant	-	-	-	-	-	-	STRAND=1	SYMBOL=DHDH	SYMBOL_SOURCE=HGNC	HGNC_ID=HGNC:17887
10_18915459_G/A	10:18915459	A	ENSECAG00000014872	ENSECAT00000015538	Transcript	missense_variant	1013	1004	335	R/H	cGc/cAc	-	STRAND=1	SYMBOL=DHDH	SYMBOL_SOURCE=HGNC	HGNC_ID=HGNC:17887
10_18934606_T/C	10:18934606	C	ENSECAG00000021428	ENSECAT00000023453	Transcript	missense_variant	1617	1579	527	I/V	Atc/Gtc	-	STRAND=-1	SYMBOL=GYS1	SYMBOL_SOURCE=Uniprot_gn
10_18938089_T/C	10:18938089	C	ENSECAG00000021428	ENSECAT00000023453	Transcript	splice_region_variant,intron_variant	-	-	-	-	-	-	STRAND=-1	SYMBOL=GYS1	SYMBOL_SOURCE=Uniprot_gn
10_18959649_C/T	10:18959649	T	ENSECAG00000016701	ENSECAT00000018067	Transcript	splice_region_variant,intron_variant	-	-	-	-	-	-	STRAND=1	SYMBOL=RUVBL2	SYMBOL_SOURCE=HGNC	HGNC_ID=HGNC:10475
10_19023670_C/G	10:19023670	G	ENSECAG00000001098	ENSECAT00000004206	Transcript	missense_variant	1809	1809	603	I/M	atC/atG	-	STRAND=1	SYMBOL=PPFIA3	SYMBOL_SOURCE=HGNC	HGNC_ID=HGNC:9247
10_19023691_G/C	10:19023691	C	ENSECAG00000001098	ENSECAT00000004206	Transcript	missense_variant	1830	1830	610	E/D	gaG/gaC	-	STRAND=1	SYMBOL=PPFIA3	SYMBOL_SOURCE=HGNC	HGNC_ID=HGNC:9247
10_19028155_G/C	10:19028155	C	ENSECAG00000001098	ENSECAT00000004206	Transcript	splice_region_variant,synonymous_variant	2544	2544	848	L	ctG/ctC	-	STRAND=1	SYMBOL=PPFIA3	SYMBOL_SOURCE=HGNC	HGNC_ID=HGNC:9247
10_19028201_G/A	10:19028201	A	ENSECAG00000001098	ENSECAT00000004206	Transcript	missense_variant	2590	2590	864	V/I	Gtc/Atc	-	STRAND=1	SYMBOL=PPFIA3	SYMBOL_SOURCE=HGNC	HGNC_ID=HGNC:9247
10_19028222_G/T	10:19028222	T	ENSECAG00000001098	ENSECAT00000004206	Transcript	missense_variant	2611	2611	871	A/S	Gcc/Tcc	-	STRAND=1	SYMBOL=PPFIA3	SYMBOL_SOURCE=HGNC	HGNC_ID=HGNC:9247
10_19028226_A/C	10:19028226	C	ENSECAG00000001098	ENSECAT00000004206	Transcript	missense_variant	2615	2615	872	N/T	aAc/aCc	-	STRAND=1	SYMBOL=PPFIA3	SYMBOL_SOURCE=HGNC	HGNC_ID=HGNC:9247
10_19028291_C/A	10:19028291	A	ENSECAG00000001098	ENSECAT00000004206	Transcript	missense_variant	2680	2680	894	R/S	Cgc/Agc	-	STRAND=1	SYMBOL=PPFIA3	SYMBOL_SOURCE=HGNC	HGNC_ID=HGNC:9247
10_19035678_T/C	10:19035678	C	ENSECAG00000020005	ENSECAT00000021257	Transcript	splice_region_variant,synonymous_variant	1725	1725	575	S	tcA/tcG	-	STRAND=-1	SYMBOL=HRC	SYMBOL_SOURCE=HGNC	HGNC_ID=HGNC:5178
10_19036949_C/T	10:19036949	T	ENSECAG00000020005	ENSECAT00000021257	Transcript	missense_variant	1129	1129	377	A/T	Gca/Aca	-	STRAND=-1	SYMBOL=HRC	SYMBOL_SOURCE=HGNC	HGNC_ID=HGNC:5178
10_19037138_G/A	10:19037138	A	ENSECAG00000020005	ENSECAT00000021257	Transcript	missense_variant	940	940	314	H/Y	Cac/Tac	-	STRAND=-1	SYMBOL=HRC	SYMBOL_SOURCE=HGNC	HGNC_ID=HGNC:5178
10_19037196_T/A	10:19037196	A	ENSECAG00000020005	ENSECAT00000021257	Transcript	missense_variant	882	882	294	E/D	gaA/gaT	-	STRAND=-1	SYMBOL=HRC	SYMBOL_SOURCE=HGNC	HGNC_ID=HGNC:5178
10_19037199_A/T	10:19037199	T	ENSECAG00000020005	ENSECAT00000021257	Transcript	missense_variant	879	879	293	D/E	gaT/gaA	-	STRAND=-1	SYMBOL=HRC	SYMBOL_SOURCE=HGNC	HGNC_ID=HGNC:5178
10_19037714_C/T	10:19037714	T	ENSECAG00000020005	ENSECAT00000021257	Transcript	missense_variant	364	364	122	E/K	Gag/Aag	-	STRAND=-1	SYMBOL=HRC	SYMBOL_SOURCE=HGNC	HGNC_ID=HGNC:5178
10_19037747_G/C	10:19037747	C	ENSECAG00000020005	ENSECAT00000021257	Transcript	missense_variant	331	331	111	H/D	Cat/Gat	-	STRAND=-1	SYMBOL=HRC	SYMBOL_SOURCE=HGNC	HGNC_ID=HGNC:5178
10_19064293_G/A	10:19064293	A	ENSECAG00000021852	ENSECAT00000023252	Transcript	missense_variant	1528	1528	510	G/R	Ggg/Agg	-	STRAND=1	SYMBOL=TRPM4	SYMBOL_SOURCE=HGNC	HGNC_ID=HGNC:17993
10_19126610_G/A	10:19126610	A	ENSECAG00000022655	ENSECAT00000024494	Transcript	splice_region_variant,intron_variant	-	-	-	-	-	-	STRAND=-1
10_19127983_A/G	10:19127983	G	ENSECAG00000022655	ENSECAT00000024494	Transcript	missense_variant	1310	1310	437	L/P	cTg/cCg	-	STRAND=-1
10_19128715_C/A	10:19128715	A	ENSECAG00000022655	ENSECAT00000024494	Transcript	missense_variant	981	981	327	E/D	gaG/gaT	-	STRAND=-1
10_19130495_T/G	10:19130495	G	ENSECAG00000022655	ENSECAT00000024494	Transcript	missense_variant	802	802	268	N/H	Aac/Cac	-	STRAND=-1
10_19131475_C/T	10:19131475	T	ENSECAG00000022655	ENSECAT00000024494	Transcript	missense_variant	391	391	131	V/I	Gtt/Att	-	STRAND=-1
10_19193226_T/G	10:19193226	G	ENSECAG00000014032	ENSECAT00000014834	Transcript	missense_variant	388	277	93	F/V	Ttt/Gtt	-	STRAND=1	SYMBOL=CD37	SYMBOL_SOURCE=HGNC	HGNC_ID=HGNC:1666
10_19240535_C/G	10:19240535	G	ENSECAG00000024488	ENSECAT00000026394	Transcript	splice_region_variant,intron_variant	-	-	-	-	-	-	STRAND=1	SYMBOL=CCDC155	SYMBOL_SOURCE=HGNC	HGNC_ID=HGNC:26520
10_19276992_T/A	10:19276992	A	ENSECAG00000021267	ENSECAT00000022632	Transcript	missense_variant	894	802	268	S/C	Agc/Tgc	-	STRAND=-1	SYMBOL=PIH1D1	SYMBOL_SOURCE=HGNC	HGNC_ID=HGNC:26075
10_19317435_C/T	10:19317435	T	ENSECAG00000015832	ENSECAT00000016917	Transcript	splice_region_variant,intron_variant	-	-	-	-	-	-	STRAND=1	SYMBOL=RPL13A	SYMBOL_SOURCE=HGNC	HGNC_ID=HGNC:10304
10_19327401_A/G	10:19327401	G	ENSECAG00000000370	ENSECAT00000000294	Transcript	missense_variant	195	172	58	K/E	Aag/Gag	-	STRAND=1	SYMBOL=RPS11	SYMBOL_SOURCE=HGNC	HGNC_ID=HGNC:10384
10_19327718_C/T	10:19327718	T	ENSECAG00000000370	ENSECAT00000000294	Transcript	splice_region_variant,intron_variant	-	-	-	-	-	-	STRAND=1	SYMBOL=RPS11	SYMBOL_SOURCE=HGNC	HGNC_ID=HGNC:10384
10_19327720_A/T	10:19327720	T	ENSECAG00000000370	ENSECAT00000000294	Transcript	splice_acceptor_variant	-	-	-	-	-	-	STRAND=1	SYMBOL=RPS11	SYMBOL_SOURCE=HGNC	HGNC_ID=HGNC:10384
10_19407586_C/T	10:19407586	T	ENSECAG00000012525	ENSECAT00000013124	Transcript	missense_variant	2547	2534	845	A/V	gCg/gTg	-	STRAND=1	SYMBOL=PRR12	SYMBOL_SOURCE=HGNC	HGNC_ID=HGNC:29217
10_19451089_G/C	10:19451089	C	ENSECAG00000022614	ENSECAT00000024155	Transcript	missense_variant	742	731	244	G/A	gGc/gCc	-	STRAND=1	SYMBOL=BCL2L12	SYMBOL_SOURCE=HGNC	HGNC_ID=HGNC:13787
10_19488468_G/A	10:19488468	A	ENSECAG00000015556	ENSECAT00000016934	Transcript	missense_variant	1645	1645	549	G/S	Ggc/Agc	-	STRAND=1	SYMBOL=CPT1C	SYMBOL_SOURCE=HGNC	HGNC_ID=HGNC:18540
10_19488468_G/A	10:19488468	A	ENSECAG00000015556	ENSECAT00000017025	Transcript	missense_variant	1639	1639	547	G/S	Ggc/Agc	-	STRAND=1	SYMBOL=CPT1C	SYMBOL_SOURCE=HGNC	HGNC_ID=HGNC:18540
10_19552217_C/T	10:19552217	T	ENSECAG00000007134	ENSECAT00000007801	Transcript	splice_region_variant,synonymous_variant	2313	2313	771	V	gtC/gtT	-	STRAND=1	SYMBOL=AP2A1	SYMBOL_SOURCE=HGNC	HGNC_ID=HGNC:561
10_19552217_C/T	10:19552217	T	ENSECAG00000007134	ENSECAT00000007814	Transcript	splice_region_variant,synonymous_variant	2190	2190	730	V	gtC/gtT	-	STRAND=1	SYMBOL=AP2A1	SYMBOL_SOURCE=HGNC	HGNC_ID=HGNC:561
10_19557739_A/G	10:19557739	G	ENSECAG00000019538	ENSECAT00000020803	Transcript	missense_variant,splice_region_variant	782	782	261	M/T	aTg/aCg	-	STRAND=-1	SYMBOL=FUZ	SYMBOL_SOURCE=HGNC	HGNC_ID=HGNC:26219
10_19558181_G/T	10:19558181	T	ENSECAG00000019538	ENSECAT00000020803	Transcript	missense_variant	583	583	195	Q/K	Cag/Aag	-	STRAND=-1	SYMBOL=FUZ	SYMBOL_SOURCE=HGNC	HGNC_ID=HGNC:26219
10_19599404_C/T	10:19599404	T	ENSECAG00000014505	ENSECAT00000015165	Transcript	splice_region_variant,intron_variant	-	-	-	-	-	-	STRAND=1	SYMBOL=PTOV1	SYMBOL_SOURCE=HGNC	HGNC_ID=HGNC:9632
10_19604383_C/T	10:19604383	T	ENSECAG00000017461	ENSECAT00000018686	Transcript	missense_variant	1241	1241	414	R/K	aGg/aAg	-	STRAND=-1	SYMBOL=PNKP	SYMBOL_SOURCE=HGNC	HGNC_ID=HGNC:9154
10_19606179_C/T	10:19606179	T	ENSECAG00000017461	ENSECAT00000018686	Transcript	splice_region_variant,synonymous_variant	747	747	249	V	gtG/gtA	-	STRAND=-1	SYMBOL=PNKP	SYMBOL_SOURCE=HGNC	HGNC_ID=HGNC:9154
10_19627701_A/G	10:19627701	G	ENSECAG00000000665	ENSECAT00000002203	Transcript	missense_variant	901	901	301	M/V	Atg/Gtg	-	STRAND=1	SYMBOL=TBC1D17	SYMBOL_SOURCE=HGNC	HGNC_ID=HGNC:25699
10_19688846_C/T	10:19688846	T	ENSECAG00000019222	ENSECAT00000020377	Transcript	missense_variant	125	125	42	T/M	aCg/aTg	-	STRAND=1
10_19692928_C/T	10:19692928	T	ENSECAG00000019222	ENSECAT00000020377	Transcript	missense_variant	896	896	299	S/L	tCg/tTg	-	STRAND=1
10_19692978_G/A	10:19692978	A	ENSECAG00000019222	ENSECAT00000020377	Transcript	missense_variant	946	946	316	E/K	Gaa/Aaa	-	STRAND=1
10_19709996_C/T	10:19709996	T	ENSECAG00000020568	ENSECAT00000021945	Transcript	missense_variant	925	925	309	A/T	Gcc/Acc	-	STRAND=-1	SYMBOL=VRK3	SYMBOL_SOURCE=HGNC	HGNC_ID=HGNC:18996
10_19714123_T/C	10:19714123	C	ENSECAG00000020568	ENSECAT00000021945	Transcript	missense_variant	761	761	254	K/R	aAg/aGg	-	STRAND=-1	SYMBOL=VRK3	SYMBOL_SOURCE=HGNC	HGNC_ID=HGNC:18996
10_19737785_T/A	10:19737785	A	ENSECAG00000023381	ENSECAT00000025016	Transcript	missense_variant	74	74	25	L/Q	cTg/cAg	-	STRAND=1	SYMBOL=ZNF473	SYMBOL_SOURCE=HGNC	HGNC_ID=HGNC:23239
10_19741367_G/A	10:19741367	A	ENSECAG00000023381	ENSECAT00000025016	Transcript	missense_variant	560	560	187	R/Q	cGg/cAg	-	STRAND=1	SYMBOL=ZNF473	SYMBOL_SOURCE=HGNC	HGNC_ID=HGNC:23239
10_19741433_C/T	10:19741433	T	ENSECAG00000023381	ENSECAT00000025016	Transcript	missense_variant	626	626	209	P/L	cCg/cTg	-	STRAND=1	SYMBOL=ZNF473	SYMBOL_SOURCE=HGNC	HGNC_ID=HGNC:23239
10_19741937_A/C	10:19741937	C	ENSECAG00000023381	ENSECAT00000025016	Transcript	missense_variant	1130	1130	377	E/A	gAg/gCg	-	STRAND=1	SYMBOL=ZNF473	SYMBOL_SOURCE=HGNC	HGNC_ID=HGNC:23239
10_19742967_C/G	10:19742967	G	ENSECAG00000023381	ENSECAT00000025016	Transcript	missense_variant	2148	2148	716	H/Q	caC/caG	-	STRAND=1	SYMBOL=ZNF473	SYMBOL_SOURCE=HGNC	HGNC_ID=HGNC:23239
10_19755533_C/T	10:19755533	T	ENSECAG00000023434	ENSECAT00000025077	Transcript	missense_variant	848	848	283	R/Q	cGa/cAa	-	STRAND=-1
10_19755867_G/A	10:19755867	A	ENSECAG00000023434	ENSECAT00000025077	Transcript	missense_variant	514	514	172	H/Y	Cat/Tat	-	STRAND=-1
10_19755884_C/T	10:19755884	T	ENSECAG00000023434	ENSECAT00000025077	Transcript	missense_variant	497	497	166	S/N	aGc/aAc	-	STRAND=-1
10_19755886_C/G	10:19755886	G	ENSECAG00000023434	ENSECAT00000025077	Transcript	missense_variant	495	495	165	Q/H	caG/caC	-	STRAND=-1
10_19755903_C/T	10:19755903	T	ENSECAG00000023434	ENSECAT00000025077	Transcript	missense_variant	478	478	160	G/R	Ggg/Agg	-	STRAND=-1
10_19755909_T/C	10:19755909	C	ENSECAG00000023434	ENSECAT00000025077	Transcript	missense_variant	472	472	158	K/E	Aag/Gag	-	STRAND=-1
10_19756217_G/A	10:19756217	A	ENSECAG00000023434	ENSECAT00000025077	Transcript	missense_variant	245	245	82	S/L	tCg/tTg	-	STRAND=-1
10_19756301_G/A	10:19756301	A	ENSECAG00000023434	ENSECAT00000025077	Transcript	missense_variant	161	161	54	S/L	tCg/tTg	-	STRAND=-1
10_19855870_G/A	10:19855870	A	ENSECAG00000006756	ENSECAT00000007329	Transcript	missense_variant	2156	2156	719	G/D	gGt/gAt	-	STRAND=1
10_19855933_C/G	10:19855933	G	ENSECAG00000006756	ENSECAT00000007329	Transcript	missense_variant	2219	2219	740	T/R	aCg/aGg	-	STRAND=1
10_19863990_G/T	10:19863990	T	ENSECAG00000006756	ENSECAT00000007329	Transcript	missense_variant	2673	2673	891	R/S	agG/agT	-	STRAND=1
10_19864458_A/G	10:19864458	G	ENSECAG00000006756	ENSECAT00000007329	Transcript	missense_variant	2743	2743	915	K/E	Aaa/Gaa	-	STRAND=1
10_19864492_C/T	10:19864492	T	ENSECAG00000006756	ENSECAT00000007329	Transcript	missense_variant	2777	2777	926	P/L	cCg/cTg	-	STRAND=1
10_19864497_C/T	10:19864497	T	ENSECAG00000006756	ENSECAT00000007329	Transcript	missense_variant	2782	2782	928	R/W	Cgg/Tgg	-	STRAND=1
10_19928360_G/C	10:19928360	C	ENSECAG00000015730	ENSECAT00000016816	Transcript	missense_variant	274	274	92	L/V	Ctc/Gtc	-	STRAND=-1	SYMBOL=NAPSA	SYMBOL_SOURCE=HGNC	HGNC_ID=HGNC:13395
10_19966791_A/G	10:19966791	G	ENSECAG00000006077	ENSECAT00000007403	Transcript	missense_variant	611	611	204	H/R	cAt/cGt	-	STRAND=1	SYMBOL=POLD1	SYMBOL_SOURCE=HGNC	HGNC_ID=HGNC:9175
10_19996230_C/T	10:19996230	T	ENSECAG00000020407	ENSECAT00000022182	Transcript	splice_region_variant,intron_variant	-	-	-	-	-	-	STRAND=1	SYMBOL=MYBPC2	SYMBOL_SOURCE=HGNC	HGNC_ID=HGNC:7550
10_19996231_G/A	10:19996231	A	ENSECAG00000020407	ENSECAT00000022182	Transcript	splice_region_variant,intron_variant	-	-	-	-	-	-	STRAND=1	SYMBOL=MYBPC2	SYMBOL_SOURCE=HGNC	HGNC_ID=HGNC:7550
10_20173840_C/T	10:20173840	T	ENSECAG00000018051	ENSECAT00000019113	Transcript	missense_variant,splice_region_variant	311	311	104	R/Q	cGg/cAg	-	STRAND=-1	SYMBOL=SHANK1	SYMBOL_SOURCE=HGNC	HGNC_ID=HGNC:15474
10_20257401_G/C	10:20257401	C	ENSECAG00000021144	ENSECAT00000022773	Transcript	missense_variant	573	573	191	N/K	aaC/aaG	-	STRAND=-1
10_20257485_G/C	10:20257485	C	ENSECAG00000021144	ENSECAT00000022773	Transcript	splice_region_variant,intron_variant	-	-	-	-	-	-	STRAND=-1
10_20257906_T/C	10:20257906	C	ENSECAG00000021144	ENSECAT00000022773	Transcript	missense_variant	326	326	109	N/S	aAc/aGc	-	STRAND=-1
10_20257933_T/G	10:20257933	G	ENSECAG00000021144	ENSECAT00000022773	Transcript	missense_variant	299	299	100	D/A	gAc/gCc	-	STRAND=-1
10_20264397_G/A	10:20264397	A	ENSECAG00000009452	ENSECAT00000009692	Transcript	missense_variant	397	397	133	P/S	Cct/Tct	-	STRAND=-1	SYMBOL=KLK15	SYMBOL_SOURCE=HGNC	HGNC_ID=HGNC:20453
10_20264403_G/A	10:20264403	A	ENSECAG00000009452	ENSECAT00000009692	Transcript	missense_variant	391	391	131	R/C	Cgc/Tgc	-	STRAND=-1	SYMBOL=KLK15	SYMBOL_SOURCE=HGNC	HGNC_ID=HGNC:20453
10_20302738_G/A	10:20302738	A	ENSECAG00000015120	ENSECAT00000015891	Transcript	missense_variant	85	85	29	E/K	Gag/Aag	-	STRAND=1
10_20302825_T/A	10:20302825	A	ENSECAG00000015120	ENSECAT00000015891	Transcript	missense_variant	172	172	58	W/R	Tgg/Agg	-	STRAND=1
10_20302828_G/T	10:20302828	T	ENSECAG00000015120	ENSECAT00000015891	Transcript	missense_variant	175	175	59	V/L	Gtg/Ttg	-	STRAND=1
10_20334980_G/C	10:20334980	C	ENSECAG00000018268	ENSECAT00000019908	Transcript	splice_donor_variant	-	-	-	-	-	-	STRAND=1	SYMBOL=KLK4	SYMBOL_SOURCE=HGNC	HGNC_ID=HGNC:6365
10_20514108_C/T	10:20514108	T	ENSECAG00000018618	ENSECAT00000019744	Transcript	missense_variant	134	134	45	S/F	tCc/tTc	-	STRAND=1
10_20514125_T/C	10:20514125	C	ENSECAG00000018618	ENSECAT00000019744	Transcript	missense_variant	151	151	51	W/R	Tgg/Cgg	-	STRAND=1
10_20514179_A/T	10:20514179	T	ENSECAG00000018618	ENSECAT00000019744	Transcript	missense_variant	205	205	69	N/Y	Aac/Tac	-	STRAND=1
10_20514218_A/G	10:20514218	G	ENSECAG00000018618	ENSECAT00000019744	Transcript	missense_variant	244	244	82	K/E	Aaa/Gaa	-	STRAND=1
10_20514320_A/C	10:20514320	C	ENSECAG00000018618	ENSECAT00000019744	Transcript	missense_variant	346	346	116	K/Q	Aaa/Caa	-	STRAND=1
10_20514342_C/A	10:20514342	A	ENSECAG00000018618	ENSECAT00000019744	Transcript	missense_variant	368	368	123	T/K	aCa/aAa	-	STRAND=1
10_20514375_A/G	10:20514375	G	ENSECAG00000018618	ENSECAT00000019744	Transcript	missense_variant	401	401	134	H/R	cAt/cGt	-	STRAND=1
10_20516072_A/G	10:20516072	G	ENSECAG00000018618	ENSECAT00000019744	Transcript	missense_variant	896	896	299	E/G	gAg/gGg	-	STRAND=1
10_20517262_T/G	10:20517262	G	ENSECAG00000018618	ENSECAT00000019744	Transcript	missense_variant	1104	1104	368	N/K	aaT/aaG	-	STRAND=1
10_20520567_C/G	10:20520567	G	ENSECAG00000018618	ENSECAT00000019744	Transcript	missense_variant	1237	1237	413	L/V	Ctg/Gtg	-	STRAND=1
10_20635672_G/A	10:20635672	A	ENSECAG00000019100	ENSECAT00000020210	Transcript	missense_variant	884	884	295	R/H	cGt/cAt	-	STRAND=1
10_20635711_T/C	10:20635711	C	ENSECAG00000019100	ENSECAT00000020210	Transcript	missense_variant	923	923	308	L/P	cTc/cCc	-	STRAND=1
10_20662421_T/C	10:20662421	C	ENSECAG00000020341	ENSECAT00000021564	Transcript	splice_region_variant,intron_variant	-	-	-	-	-	-	STRAND=1
10_20662444_C/T	10:20662444	T	ENSECAG00000020341	ENSECAT00000021564	Transcript	missense_variant	811	773	258	P/L	cCa/cTa	-	STRAND=1
10_20690397_C/A	10:20690397	A	ENSECAG00000020723	ENSECAT00000022022	Transcript	missense_variant	107	107	36	A/D	gCc/gAc	-	STRAND=1
10_20690896_G/C	10:20690896	C	ENSECAG00000020723	ENSECAT00000022022	Transcript	missense_variant	439	439	147	E/Q	Gag/Cag	-	STRAND=1
10_20692027_G/C	10:20692027	C	ENSECAG00000020723	ENSECAT00000022022	Transcript	missense_variant	872	872	291	S/T	aGc/aCc	-	STRAND=1
10_20692032_G/A	10:20692032	A	ENSECAG00000020723	ENSECAT00000022022	Transcript	missense_variant	877	877	293	V/I	Gtc/Atc	-	STRAND=1
10_20693747_C/G	10:20693747	G	ENSECAG00000020723	ENSECAT00000022022	Transcript	missense_variant	1116	1116	372	S/R	agC/agG	-	STRAND=1
10_20770516_G/A	10:20770516	A	ENSECAG00000020955	ENSECAT00000022266	Transcript	missense_variant	82	82	28	V/M	Gtg/Atg	-	STRAND=1
10_20771562_G/A	10:20771562	A	ENSECAG00000020955	ENSECAT00000022266	Transcript	splice_acceptor_variant	-	-	-	-	-	-	STRAND=1
10_20773316_G/A	10:20773316	A	ENSECAG00000020955	ENSECAT00000022266	Transcript	missense_variant	874	874	292	A/T	Gca/Aca	-	STRAND=1
10_20773328_G/A	10:20773328	A	ENSECAG00000020955	ENSECAT00000022266	Transcript	missense_variant	886	886	296	D/N	Gat/Aat	-	STRAND=1
10_20813346_G/A	10:20813346	A	ENSECAG00000021419	ENSECAT00000022885	Transcript	splice_region_variant,intron_variant	-	-	-	-	-	-	STRAND=1
10_20931484_C/T	10:20931484	T	ENSECAG00000024176	ENSECAT00000025953	Transcript	missense_variant	550	550	184	G/S	Ggc/Agc	-	STRAND=-1	SYMBOL=SIGLECL1	SYMBOL_SOURCE=HGNC	HGNC_ID=HGNC:26856
10_20931487_T/G	10:20931487	G	ENSECAG00000024176	ENSECAT00000025953	Transcript	missense_variant	547	547	183	K/Q	Aag/Cag	-	STRAND=-1	SYMBOL=SIGLECL1	SYMBOL_SOURCE=HGNC	HGNC_ID=HGNC:26856
10_20931583_C/T	10:20931583	T	ENSECAG00000024176	ENSECAT00000025953	Transcript	missense_variant	451	451	151	E/K	Gaa/Aaa	-	STRAND=-1	SYMBOL=SIGLECL1	SYMBOL_SOURCE=HGNC	HGNC_ID=HGNC:26856
10_20959280_G/T	10:20959280	T	ENSECAG00000024181	ENSECAT00000026015	Transcript	missense_variant	1576	1576	526	L/I	Ctc/Atc	-	STRAND=-1
10_20959300_G/T	10:20959300	T	ENSECAG00000024181	ENSECAT00000026015	Transcript	missense_variant	1556	1556	519	T/K	aCa/aAa	-	STRAND=-1
10_20959650_T/G	10:20959650	G	ENSECAG00000024181	ENSECAT00000026015	Transcript	missense_variant	1511	1511	504	Q/P	cAg/cCg	-	STRAND=-1
10_20959857_C/T	10:20959857	T	ENSECAG00000024181	ENSECAT00000026015	Transcript	missense_variant	1304	1304	435	R/H	cGc/cAc	-	STRAND=-1
10_20976260_G/T	10:20976260	T	ENSECAG00000024181	ENSECAT00000026015	Transcript	missense_variant	1238	1238	413	T/N	aCc/aAc	-	STRAND=-1
10_20976299_C/T	10:20976299	T	ENSECAG00000024181	ENSECAT00000026015	Transcript	missense_variant	1199	1199	400	R/Q	cGa/cAa	-	STRAND=-1
10_20976323_C/T	10:20976323	T	ENSECAG00000024181	ENSECAT00000026015	Transcript	missense_variant	1175	1175	392	G/E	gGg/gAg	-	STRAND=-1
10_20976371_G/A	10:20976371	A	ENSECAG00000024181	ENSECAT00000026015	Transcript	missense_variant	1127	1127	376	T/M	aCg/aTg	-	STRAND=-1
10_20976431_G/C	10:20976431	C	ENSECAG00000024181	ENSECAT00000026015	Transcript	missense_variant	1067	1067	356	T/S	aCt/aGt	-	STRAND=-1
10_20977651_G/T	10:20977651	T	ENSECAG00000024181	ENSECAT00000026015	Transcript	missense_variant	961	961	321	L/M	Ctg/Atg	-	STRAND=-1
10_21060344_C/T	10:21060344	T	ENSECAG00000024840	ENSECAT00000026777	Transcript	missense_variant	664	664	222	V/M	Gtg/Atg	-	STRAND=-1
10_21060383_G/T	10:21060383	T	ENSECAG00000024840	ENSECAT00000026777	Transcript	missense_variant	625	625	209	L/I	Ctc/Atc	-	STRAND=-1
10_21070769_A/C	10:21070769	C	ENSECAG00000024850	ENSECAT00000026786	Transcript	missense_variant	1252	1252	418	S/A	Tca/Gca	-	STRAND=-1
10_21082852_A/G	10:21082852	G	ENSECAG00000024850	ENSECAT00000026786	Transcript	splice_region_variant,synonymous_variant	702	702	234	Y	taT/taC	-	STRAND=-1
10_21120220_C/T	10:21120220	T	ENSECAG00000024875	ENSECAT00000026825	Transcript	missense_variant	860	860	287	R/H	cGt/cAt	-	STRAND=-1
10_21121625_C/T	10:21121625	T	ENSECAG00000024875	ENSECAT00000026825	Transcript	missense_variant	581	581	194	R/Q	cGa/cAa	-	STRAND=-1
10_21122255_A/T	10:21122255	T	ENSECAG00000024875	ENSECAT00000026825	Transcript	missense_variant	136	136	46	S/T	Tcc/Acc	-	STRAND=-1
10_21122260_G/A	10:21122260	A	ENSECAG00000024875	ENSECAT00000026825	Transcript	missense_variant	131	131	44	S/F	tCc/tTc	-	STRAND=-1
10_21122296_T/A	10:21122296	A	ENSECAG00000024875	ENSECAT00000026825	Transcript	splice_acceptor_variant	-	-	-	-	-	-	STRAND=-1
10_21122314_T/C	10:21122314	C	ENSECAG00000024875	ENSECAT00000026825	Transcript	missense_variant,splice_region_variant	95	95	32	Q/R	cAa/cGa	-	STRAND=-1
10_21122327_T/C	10:21122327	C	ENSECAG00000024875	ENSECAT00000026825	Transcript	missense_variant	82	82	28	T/A	Act/Gct	-	STRAND=-1
10_21122338_T/C	10:21122338	C	ENSECAG00000024875	ENSECAT00000026825	Transcript	missense_variant	71	71	24	K/R	aAa/aGa	-	STRAND=-1
10_21122352_A/C	10:21122352	C	ENSECAG00000024875	ENSECAT00000026825	Transcript	missense_variant	57	57	19	H/Q	caT/caG	-	STRAND=-1
10_21122390_G/T	10:21122390	T	ENSECAG00000024875	ENSECAT00000026825	Transcript	missense_variant	19	19	7	L/M	Ctg/Atg	-	STRAND=-1
10_21200876_G/A	10:21200876	A	ENSECAG00000024926	ENSECAT00000026888	Transcript	stop_gained	112	112	38	R/*	Cga/Tga	-	STRAND=-1
10_21228518_C/A	10:21228518	A	ENSECAG00000024996	ENSECAT00000026973	Transcript	missense_variant	1216	1216	406	G/C	Ggt/Tgt	-	STRAND=-1
10_21228552_G/T	10:21228552	T	ENSECAG00000024996	ENSECAT00000026973	Transcript	missense_variant	1182	1182	394	H/Q	caC/caA	-	STRAND=-1
10_21228599_C/T	10:21228599	T	ENSECAG00000024996	ENSECAT00000026973	Transcript	missense_variant	1135	1135	379	G/R	Ggg/Agg	-	STRAND=-1
10_21228939_T/G	10:21228939	G	ENSECAG00000024996	ENSECAT00000026973	Transcript	missense_variant	871	871	291	T/P	Acc/Ccc	-	STRAND=-1
10_21229005_C/T	10:21229005	T	ENSECAG00000024996	ENSECAT00000026973	Transcript	missense_variant	805	805	269	A/T	Gcc/Acc	-	STRAND=-1
10_21264989_G/T	10:21264989	T	ENSECAG00000025051	ENSECAT00000027040	Transcript	missense_variant	649	472	158	D/Y	Gat/Tat	-	STRAND=1	SYMBOL=ZNF175	SYMBOL_SOURCE=HGNC	HGNC_ID=HGNC:12964
10_21265260_T/C	10:21265260	C	ENSECAG00000025051	ENSECAT00000027040	Transcript	missense_variant	920	743	248	I/T	aTa/aCa	-	STRAND=1	SYMBOL=ZNF175	SYMBOL_SOURCE=HGNC	HGNC_ID=HGNC:12964
10_21265308_G/A	10:21265308	A	ENSECAG00000025051	ENSECAT00000027040	Transcript	missense_variant	968	791	264	R/H	cGt/cAt	-	STRAND=1	SYMBOL=ZNF175	SYMBOL_SOURCE=HGNC	HGNC_ID=HGNC:12964
10_21265728_C/A	10:21265728	A	ENSECAG00000025051	ENSECAT00000027040	Transcript	missense_variant	1388	1211	404	T/N	aCc/aAc	-	STRAND=1	SYMBOL=ZNF175	SYMBOL_SOURCE=HGNC	HGNC_ID=HGNC:12964
10_21268980_C/T	10:21268980	T	ENSECAG00000025117	ENSECAT00000027114	Transcript	missense_variant	628	628	210	A/T	Gct/Act	-	STRAND=-1
10_21317211_C/T	10:21317211	T	ENSECAG00000000505	ENSECAT00000000513	Transcript	missense_variant	1642	1576	526	V/I	Gtc/Atc	-	STRAND=-1
10_21317632_T/C	10:21317632	C	ENSECAG00000000505	ENSECAT00000000513	Transcript	missense_variant	1312	1246	416	K/E	Aaa/Gaa	-	STRAND=-1
10_21318973_C/A	10:21318973	A	ENSECAG00000006856	ENSECAT00000006871	Transcript	missense_variant	650	650	217	R/L	cGc/cTc	-	STRAND=-1
10_21319193_C/G	10:21319193	G	ENSECAG00000006856	ENSECAT00000006871	Transcript	missense_variant	430	430	144	E/Q	Gag/Cag	-	STRAND=-1
10_21319209_G/A	10:21319209	A	ENSECAG00000006856	ENSECAT00000006871	Transcript	splice_region_variant,intron_variant	-	-	-	-	-	-	STRAND=-1
10_21319424_A/T	10:21319424	T	ENSECAG00000006856	ENSECAT00000006871	Transcript	missense_variant	413	413	138	L/Q	cTg/cAg	-	STRAND=-1
10_21319556_C/A	10:21319556	A	ENSECAG00000006856	ENSECAT00000006871	Transcript	missense_variant	281	281	94	G/V	gGg/gTg	-	STRAND=-1
10_21319638_G/A	10:21319638	A	ENSECAG00000006856	ENSECAT00000006871	Transcript	missense_variant	199	199	67	R/W	Cgg/Tgg	-	STRAND=-1
10_21319659_A/G	10:21319659	G	ENSECAG00000006856	ENSECAT00000006871	Transcript	missense_variant	178	178	60	W/R	Tgg/Cgg	-	STRAND=-1
10_21319798_C/G	10:21319798	G	ENSECAG00000006856	ENSECAT00000006871	Transcript	splice_region_variant,synonymous_variant	39	39	13	G	ggG/ggC	-	STRAND=-1
10_21335807_T/C	10:21335807	C	ENSECAG00000000505	ENSECAT00000000513	Transcript	missense_variant	802	736	246	R/G	Aga/Gga	-	STRAND=-1
10_21336128_G/A	10:21336128	A	ENSECAG00000000505	ENSECAT00000000513	Transcript	missense_variant	731	665	222	A/V	gCg/gTg	-	STRAND=-1
10_21336143_T/C	10:21336143	C	ENSECAG00000000505	ENSECAT00000000513	Transcript	missense_variant	716	650	217	H/R	cAc/cGc	-	STRAND=-1
10_21336673_C/T	10:21336673	T	ENSECAG00000000505	ENSECAT00000000513	Transcript	missense_variant	400	334	112	D/N	Gat/Aat	-	STRAND=-1
10_21414819_A/G	10:21414819	G	ENSECAG00000006195	ENSECAT00000006179	Transcript	missense_variant	949	935	312	K/R	aAa/aGa	-	STRAND=1
10_21453237_G/C	10:21453237	C	ENSECAG00000006255	ENSECAT00000006272	Transcript	missense_variant	959	959	320	S/T	aGt/aCt	-	STRAND=1
10_21453281_A/C	10:21453281	C	ENSECAG00000006255	ENSECAT00000006272	Transcript	missense_variant	1003	1003	335	T/P	Aca/Cca	-	STRAND=1
10_21481631_A/G	10:21481631	G	ENSECAG00000007783	ENSECAT00000007853	Transcript	missense_variant,splice_region_variant	689	689	230	M/T	aTg/aCg	-	STRAND=-1
10_21482309_C/G	10:21482309	G	ENSECAG00000007783	ENSECAT00000007853	Transcript	missense_variant	21	21	7	M/I	atG/atC	-	STRAND=-1
10_21526019_A/G	10:21526019	G	ENSECAG00000006349	ENSECAT00000006329	Transcript	missense_variant	1651	1651	551	Y/H	Tac/Cac	-	STRAND=-1
10_21527612_G/A	10:21527612	A	ENSECAG00000006349	ENSECAT00000006329	Transcript	missense_variant	58	58	20	R/C	Cgc/Tgc	-	STRAND=-1
10_21541791_G/A	10:21541791	A	ENSECAG00000006406	ENSECAT00000006366	Transcript	missense_variant	841	841	281	L/F	Ctc/Ttc	-	STRAND=-1
10_21542179_C/G	10:21542179	G	ENSECAG00000006406	ENSECAT00000006366	Transcript	missense_variant	453	453	151	E/D	gaG/gaC	-	STRAND=-1
10_21542406_G/C	10:21542406	C	ENSECAG00000006406	ENSECAT00000006366	Transcript	missense_variant	226	226	76	L/V	Ctg/Gtg	-	STRAND=-1
10_21542543_T/C	10:21542543	C	ENSECAG00000006406	ENSECAT00000006366	Transcript	missense_variant	89	89	30	Y/C	tAt/tGt	-	STRAND=-1
10_21572720_C/G	10:21572720	G	ENSECAG00000008356	ENSECAT00000008461	Transcript	missense_variant	281	281	94	R/T	aGa/aCa	-	STRAND=-1	SYMBOL=ZNF577	SYMBOL_SOURCE=HGNC	HGNC_ID=HGNC:28673
10_21579618_T/C	10:21579618	C	ENSECAG00000008356	ENSECAT00000008461	Transcript	splice_region_variant,intron_variant	-	-	-	-	-	-	STRAND=-1	SYMBOL=ZNF577	SYMBOL_SOURCE=HGNC	HGNC_ID=HGNC:28673
10_21579744_G/A	10:21579744	A	ENSECAG00000008356	ENSECAT00000008461	Transcript	missense_variant	44	44	15	A/V	gCg/gTg	-	STRAND=-1	SYMBOL=ZNF577	SYMBOL_SOURCE=HGNC	HGNC_ID=HGNC:28673
10_21604546_G/C	10:21604546	C	ENSECAG00000008436	ENSECAT00000008576	Transcript	splice_region_variant,intron_variant	-	-	-	-	-	-	STRAND=-1
10_21619569_G/C	10:21619569	C	ENSECAG00000012211	ENSECAT00000012644	Transcript	missense_variant	326	326	109	T/R	aCa/aGa	-	STRAND=-1
10_21621048_T/C	10:21621048	C	ENSECAG00000012211	ENSECAT00000012644	Transcript	missense_variant	79	79	27	I/V	Att/Gtt	-	STRAND=-1
10_21638232_G/A	10:21638232	A	ENSECAG00000013959	ENSECAT00000014571	Transcript	missense_variant	183	146	49	C/Y	tGt/tAt	-	STRAND=1	SYMBOL=ZNF613	SYMBOL_SOURCE=HGNC	HGNC_ID=HGNC:25827
10_21644071_A/G	10:21644071	G	ENSECAG00000013959	ENSECAT00000014571	Transcript	missense_variant	528	491	164	H/R	cAc/cGc	-	STRAND=1	SYMBOL=ZNF613	SYMBOL_SOURCE=HGNC	HGNC_ID=HGNC:25827
10_21671048_G/T	10:21671048	T	ENSECAG00000014388	ENSECAT00000015004	Transcript	missense_variant	790	790	264	D/Y	Gat/Tat	-	STRAND=1	SYMBOL=ZNF432	SYMBOL_SOURCE=HGNC	HGNC_ID=HGNC:20810
10_21671049_A/T	10:21671049	T	ENSECAG00000014388	ENSECAT00000015004	Transcript	missense_variant	791	791	264	D/V	gAt/gTt	-	STRAND=1	SYMBOL=ZNF432	SYMBOL_SOURCE=HGNC	HGNC_ID=HGNC:20810
10_21710098_A/G	10:21710098	G	ENSECAG00000015902	ENSECAT00000016690	Transcript	missense_variant	559	380	127	H/R	cAt/cGt	-	STRAND=1	SYMBOL=ZNF615	SYMBOL_SOURCE=HGNC	HGNC_ID=HGNC:24740
10_21710345_A/T	10:21710345	T	ENSECAG00000015902	ENSECAT00000016690	Transcript	missense_variant	806	627	209	E/D	gaA/gaT	-	STRAND=1	SYMBOL=ZNF615	SYMBOL_SOURCE=HGNC	HGNC_ID=HGNC:24740
10_21710490_C/G	10:21710490	G	ENSECAG00000015902	ENSECAT00000016690	Transcript	missense_variant	951	772	258	L/V	Ctg/Gtg	-	STRAND=1	SYMBOL=ZNF615	SYMBOL_SOURCE=HGNC	HGNC_ID=HGNC:24740
10_21711601_A/G	10:21711601	G	ENSECAG00000015902	ENSECAT00000016690	Transcript	missense_variant	2062	1883	628	N/S	aAt/aGt	-	STRAND=1	SYMBOL=ZNF615	SYMBOL_SOURCE=HGNC	HGNC_ID=HGNC:24740
10_21748565_A/G	10:21748565	G	ENSECAG00000016812	ENSECAT00000017652	Transcript	missense_variant	1180	1180	394	S/G	Agt/Ggt	-	STRAND=1	SYMBOL=ZNF350	SYMBOL_SOURCE=HGNC	HGNC_ID=HGNC:16656
10_21786219_T/A	10:21786219	A	ENSECAG00000016837	ENSECAT00000017676	Transcript	splice_region_variant,non_coding_transcript_exon_variant,non_coding_transcript_variant	1035	-	-	-	-	-	STRAND=-1
10_21794089_A/G	10:21794089	G	ENSECAG00000006440	ENSECAT00000006388	Transcript	missense_variant	433	433	145	I/V	Ata/Gta	-	STRAND=1	SYMBOL=EQUCABV1R931	SYMBOL_SOURCE=EntrezGene
10_21794272_A/G	10:21794272	G	ENSECAG00000006440	ENSECAT00000006388	Transcript	missense_variant	616	616	206	I/V	Atc/Gtc	-	STRAND=1	SYMBOL=EQUCABV1R931	SYMBOL_SOURCE=EntrezGene
10_21845442_G/C	10:21845442	C	ENSECAG00000006465	ENSECAT00000006445	Transcript	missense_variant	773	773	258	C/S	tGt/tCt	-	STRAND=1	SYMBOL=EQUCABV1R929	SYMBOL_SOURCE=EntrezGene
10_21896469_C/G	10:21896469	G	ENSECAG00000006517	ENSECAT00000006461	Transcript	missense_variant	363	363	121	N/K	aaC/aaG	-	STRAND=1
10_21896585_A/G	10:21896585	G	ENSECAG00000006517	ENSECAT00000006461	Transcript	missense_variant	479	479	160	E/G	gAa/gGa	-	STRAND=1
10_21914326_G/A	10:21914326	A	ENSECAG00000006532	ENSECAT00000006479	Transcript	missense_variant	325	325	109	V/M	Gtg/Atg	-	STRAND=1	SYMBOL=EQUCABV1R928	SYMBOL_SOURCE=EntrezGene
10_21914483_G/A	10:21914483	A	ENSECAG00000006532	ENSECAT00000006479	Transcript	missense_variant	482	482	161	S/N	aGc/aAc	-	STRAND=1	SYMBOL=EQUCABV1R928	SYMBOL_SOURCE=EntrezGene
10_22018186_T/C	10:22018186	C	ENSECAG00000006547	ENSECAT00000006520	Transcript	missense_variant	152	152	51	I/T	aTt/aCt	-	STRAND=1
10_22018680_C/T	10:22018680	T	ENSECAG00000006547	ENSECAT00000006520	Transcript	missense_variant	646	646	216	H/Y	Cac/Tac	-	STRAND=1
10_22059883_T/G	10:22059883	G	ENSECAG00000018626	ENSECAT00000019754	Transcript	missense_variant	443	326	109	V/G	gTg/gGg	-	STRAND=1	SYMBOL=PPP2R1A	SYMBOL_SOURCE=HGNC	HGNC_ID=HGNC:9302
10_22190263_G/T	10:22190263	T	ENSECAG00000001011	ENSECAT00000000844	Transcript	missense_variant	427	427	143	V/L	Gta/Tta	-	STRAND=1	SYMBOL=EQUCABV1R921	SYMBOL_SOURCE=EntrezGene
10_22202565_C/A	10:22202565	A	ENSECAG00000001045	ENSECAT00000000869	Transcript	missense_variant	481	481	161	L/M	Ctg/Atg	-	STRAND=1	SYMBOL=EQUCABV1R920	SYMBOL_SOURCE=EntrezGene
10_22219632_C/A	10:22219632	A	ENSECAG00000001077	ENSECAT00000000936	Transcript	missense_variant	122	122	41	T/N	aCt/aAt	-	STRAND=1	SYMBOL=EQUCABV1R919	SYMBOL_SOURCE=EntrezGene
10_22219700_C/T	10:22219700	T	ENSECAG00000001077	ENSECAT00000000936	Transcript	missense_variant	190	190	64	L/F	Ctc/Ttc	-	STRAND=1	SYMBOL=EQUCABV1R919	SYMBOL_SOURCE=EntrezGene
10_22219725_T/C	10:22219725	C	ENSECAG00000001077	ENSECAT00000000936	Transcript	missense_variant	215	215	72	V/A	gTg/gCg	-	STRAND=1	SYMBOL=EQUCABV1R919	SYMBOL_SOURCE=EntrezGene
10_22219853_A/G	10:22219853	G	ENSECAG00000001077	ENSECAT00000000936	Transcript	missense_variant	343	343	115	I/V	Atc/Gtc	-	STRAND=1	SYMBOL=EQUCABV1R919	SYMBOL_SOURCE=EntrezGene
10_22219866_G/A	10:22219866	A	ENSECAG00000001077	ENSECAT00000000936	Transcript	missense_variant	356	356	119	S/N	aGc/aAc	-	STRAND=1	SYMBOL=EQUCABV1R919	SYMBOL_SOURCE=EntrezGene
10_22219880_C/G	10:22219880	G	ENSECAG00000001077	ENSECAT00000000936	Transcript	missense_variant	370	370	124	H/D	Cat/Gat	-	STRAND=1	SYMBOL=EQUCABV1R919	SYMBOL_SOURCE=EntrezGene
10_22219934_A/G	10:22219934	G	ENSECAG00000001077	ENSECAT00000000936	Transcript	missense_variant	424	424	142	I/V	Atc/Gtc	-	STRAND=1	SYMBOL=EQUCABV1R919	SYMBOL_SOURCE=EntrezGene
10_22219961_T/C	10:22219961	C	ENSECAG00000001077	ENSECAT00000000936	Transcript	missense_variant	451	451	151	F/L	Ttt/Ctt	-	STRAND=1	SYMBOL=EQUCABV1R919	SYMBOL_SOURCE=EntrezGene
10_22220002_G/C	10:22220002	C	ENSECAG00000001077	ENSECAT00000000936	Transcript	missense_variant	492	492	164	R/S	agG/agC	-	STRAND=1	SYMBOL=EQUCABV1R919	SYMBOL_SOURCE=EntrezGene
10_22220011_T/G	10:22220011	G	ENSECAG00000001077	ENSECAT00000000936	Transcript	missense_variant	501	501	167	I/M	atT/atG	-	STRAND=1	SYMBOL=EQUCABV1R919	SYMBOL_SOURCE=EntrezGene
10_22220012_G/A	10:22220012	A	ENSECAG00000001077	ENSECAT00000000936	Transcript	missense_variant	502	502	168	V/I	Gta/Ata	-	STRAND=1	SYMBOL=EQUCABV1R919	SYMBOL_SOURCE=EntrezGene
10_22220072_G/A	10:22220072	A	ENSECAG00000001077	ENSECAT00000000936	Transcript	missense_variant	562	562	188	V/I	Gta/Ata	-	STRAND=1	SYMBOL=EQUCABV1R919	SYMBOL_SOURCE=EntrezGene
10_22220412_T/C	10:22220412	C	ENSECAG00000001077	ENSECAT00000000936	Transcript	missense_variant	902	902	301	V/A	gTa/gCa	-	STRAND=1	SYMBOL=EQUCABV1R919	SYMBOL_SOURCE=EntrezGene
10_22279524_G/A	10:22279524	A	ENSECAG00000023116	ENSECAT00000024706	Transcript	missense_variant	67	67	23	A/T	Gct/Act	-	STRAND=1
10_22279579_T/C	10:22279579	C	ENSECAG00000023116	ENSECAT00000024706	Transcript	missense_variant	122	122	41	F/S	tTc/tCc	-	STRAND=1
10_22285475_G/A	10:22285475	A	ENSECAG00000023133	ENSECAT00000024753	Transcript	missense_variant	236	236	79	R/Q	cGg/cAg	-	STRAND=1
10_22285486_A/G	10:22285486	G	ENSECAG00000023133	ENSECAT00000024753	Transcript	missense_variant	247	247	83	T/A	Act/Gct	-	STRAND=1
10_22285502_A/T	10:22285502	T	ENSECAG00000023133	ENSECAT00000024753	Transcript	missense_variant	263	263	88	Y/F	tAc/tTc	-	STRAND=1
10_22285511_A/G	10:22285511	G	ENSECAG00000023133	ENSECAT00000024753	Transcript	missense_variant	272	272	91	N/S	aAt/aGt	-	STRAND=1
10_22285514_T/A	10:22285514	A	ENSECAG00000023133	ENSECAT00000024753	Transcript	missense_variant	275	275	92	V/E	gTg/gAg	-	STRAND=1
10_22285777_G/A	10:22285777	A	ENSECAG00000023133	ENSECAT00000024753	Transcript	missense_variant	538	538	180	A/T	Gct/Act	-	STRAND=1
10_22285783_G/A	10:22285783	A	ENSECAG00000023133	ENSECAT00000024753	Transcript	missense_variant	544	544	182	V/I	Gtt/Att	-	STRAND=1
10_22285784_T/G	10:22285784	G	ENSECAG00000023133	ENSECAT00000024753	Transcript	missense_variant	545	545	182	V/G	gTt/gGt	-	STRAND=1
10_22285786_T/G	10:22285786	G	ENSECAG00000023133	ENSECAT00000024753	Transcript	missense_variant	547	547	183	L/V	Ttg/Gtg	-	STRAND=1
10_22285804_A/T	10:22285804	T	ENSECAG00000023133	ENSECAT00000024753	Transcript	missense_variant	565	565	189	N/Y	Aac/Tac	-	STRAND=1
10_22285834_T/C	10:22285834	C	ENSECAG00000023133	ENSECAT00000024753	Transcript	missense_variant	595	595	199	S/P	Tct/Cct	-	STRAND=1
10_22285837_A/T	10:22285837	T	ENSECAG00000023133	ENSECAT00000024753	Transcript	missense_variant	598	598	200	N/Y	Aac/Tac	-	STRAND=1
10_22285840_C/A	10:22285840	A	ENSECAG00000023133	ENSECAT00000024753	Transcript	missense_variant	601	601	201	Q/K	Caa/Aaa	-	STRAND=1
10_22285945_A/G	10:22285945	G	ENSECAG00000023133	ENSECAT00000024753	Transcript	missense_variant	706	706	236	T/A	Acc/Gcc	-	STRAND=1
10_22285961_C/G	10:22285961	G	ENSECAG00000023133	ENSECAT00000024753	Transcript	missense_variant	722	722	241	S/C	tCt/tGt	-	STRAND=1
10_22286015_A/G	10:22286015	G	ENSECAG00000023133	ENSECAT00000024753	Transcript	missense_variant	776	776	259	N/S	aAt/aGt	-	STRAND=1
10_22286041_G/C	10:22286041	C	ENSECAG00000023133	ENSECAT00000024753	Transcript	missense_variant	802	802	268	G/R	Ggc/Cgc	-	STRAND=1
10_22286057_C/A	10:22286057	A	ENSECAG00000023133	ENSECAT00000024753	Transcript	missense_variant	818	818	273	T/K	aCa/aAa	-	STRAND=1
10_22286067_A/G	10:22286067	G	ENSECAG00000023133	ENSECAT00000024753	Transcript	missense_variant	828	828	276	I/M	atA/atG	-	STRAND=1
10_22286101_G/A	10:22286101	A	ENSECAG00000023133	ENSECAT00000024753	Transcript	missense_variant	862	862	288	V/I	Gta/Ata	-	STRAND=1
10_22286879_C/T	10:22286879	T	ENSECAG00000023133	ENSECAT00000024753	Transcript	stop_gained	1495	1495	499	R/*	Cga/Tga	-	STRAND=1
10_22303830_T/G	10:22303830	G	ENSECAG00000023639	ENSECAT00000025310	Transcript	missense_variant	673	673	225	N/H	Aat/Cat	-	STRAND=-1
10_22303830_T/G	10:22303830	G	ENSECAG00000023639	ENSECAT00000025323	Transcript	missense_variant	367	367	123	N/H	Aat/Cat	-	STRAND=-1
10_22303836_T/C	10:22303836	C	ENSECAG00000023639	ENSECAT00000025310	Transcript	missense_variant	667	667	223	I/V	Atc/Gtc	-	STRAND=-1
10_22303836_T/C	10:22303836	C	ENSECAG00000023639	ENSECAT00000025323	Transcript	missense_variant	361	361	121	I/V	Atc/Gtc	-	STRAND=-1
10_22303893_G/T	10:22303893	T	ENSECAG00000023639	ENSECAT00000025310	Transcript	missense_variant	610	610	204	L/M	Ctg/Atg	-	STRAND=-1
10_22303893_G/T	10:22303893	T	ENSECAG00000023639	ENSECAT00000025323	Transcript	missense_variant	304	304	102	L/M	Ctg/Atg	-	STRAND=-1
10_22303896_C/T	10:22303896	T	ENSECAG00000023639	ENSECAT00000025310	Transcript	missense_variant	607	607	203	E/K	Gaa/Aaa	-	STRAND=-1
10_22303896_C/T	10:22303896	T	ENSECAG00000023639	ENSECAT00000025323	Transcript	missense_variant	301	301	101	E/K	Gaa/Aaa	-	STRAND=-1
10_22303961_G/A	10:22303961	A	ENSECAG00000023639	ENSECAT00000025310	Transcript	missense_variant	542	542	181	A/V	gCt/gTt	-	STRAND=-1
10_22303961_G/A	10:22303961	A	ENSECAG00000023639	ENSECAT00000025323	Transcript	missense_variant	236	236	79	A/V	gCt/gTt	-	STRAND=-1
10_22303971_T/C	10:22303971	C	ENSECAG00000023639	ENSECAT00000025310	Transcript	missense_variant	532	532	178	I/V	Ata/Gta	-	STRAND=-1
10_22303971_T/C	10:22303971	C	ENSECAG00000023639	ENSECAT00000025323	Transcript	missense_variant	226	226	76	I/V	Ata/Gta	-	STRAND=-1
10_22304138_A/G	10:22304138	G	ENSECAG00000023639	ENSECAT00000025310	Transcript	missense_variant	365	365	122	V/A	gTg/gCg	-	STRAND=-1
10_22304138_A/G	10:22304138	G	ENSECAG00000023639	ENSECAT00000025323	Transcript	missense_variant	59	59	20	V/A	gTg/gCg	-	STRAND=-1
10_22304170_T/A	10:22304170	A	ENSECAG00000023639	ENSECAT00000025310	Transcript	missense_variant	333	333	111	E/D	gaA/gaT	-	STRAND=-1
10_22304170_T/A	10:22304170	A	ENSECAG00000023639	ENSECAT00000025323	Transcript	missense_variant	27	27	9	E/D	gaA/gaT	-	STRAND=-1
10_22304180_T/C	10:22304180	C	ENSECAG00000023639	ENSECAT00000025310	Transcript	missense_variant	323	323	108	H/R	cAt/cGt	-	STRAND=-1
10_22304180_T/C	10:22304180	C	ENSECAG00000023639	ENSECAT00000025323	Transcript	missense_variant	17	17	6	H/R	cAt/cGt	-	STRAND=-1
10_22311657_A/T	10:22311657	T	ENSECAG00000023639	ENSECAT00000025310	Transcript	missense_variant	70	70	24	C/S	Tgc/Agc	-	STRAND=-1
10_22336001_A/C	10:22336001	C	ENSECAG00000001145	ENSECAT00000000982	Transcript	missense_variant	925	925	309	S/A	Tct/Gct	-	STRAND=-1
10_22336267_T/C	10:22336267	C	ENSECAG00000001145	ENSECAT00000000982	Transcript	missense_variant	659	659	220	N/S	aAt/aGt	-	STRAND=-1
10_22368356_C/G	10:22368356	G	ENSECAG00000023664	ENSECAT00000025332	Transcript	missense_variant	1461	1461	487	R/S	agG/agC	-	STRAND=-1
10_22368369_G/A	10:22368369	A	ENSECAG00000023664	ENSECAT00000025332	Transcript	missense_variant	1448	1448	483	A/V	gCt/gTt	-	STRAND=-1
10_22368377_A/T	10:22368377	T	ENSECAG00000023664	ENSECAT00000025332	Transcript	stop_gained	1440	1440	480	C/*	tgT/tgA	-	STRAND=-1
10_22368379_A/T	10:22368379	T	ENSECAG00000023664	ENSECAT00000025332	Transcript	missense_variant	1438	1438	480	C/S	Tgt/Agt	-	STRAND=-1
10_22368387_G/A	10:22368387	A	ENSECAG00000023664	ENSECAT00000025332	Transcript	missense_variant	1430	1430	477	P/L	cCt/cTt	-	STRAND=-1
10_22368412_G/A	10:22368412	A	ENSECAG00000023664	ENSECAT00000025332	Transcript	missense_variant	1405	1405	469	H/Y	Cat/Tat	-	STRAND=-1
10_22368414_A/G	10:22368414	G	ENSECAG00000023664	ENSECAT00000025332	Transcript	missense_variant	1403	1403	468	I/T	aTa/aCa	-	STRAND=-1
10_22368435_T/C	10:22368435	C	ENSECAG00000023664	ENSECAT00000025332	Transcript	missense_variant	1382	1382	461	N/S	aAc/aGc	-	STRAND=-1
10_22368439_C/A	10:22368439	A	ENSECAG00000023664	ENSECAT00000025332	Transcript	missense_variant	1378	1378	460	A/S	Gca/Tca	-	STRAND=-1
10_22368448_T/C	10:22368448	C	ENSECAG00000023664	ENSECAT00000025332	Transcript	missense_variant	1369	1369	457	T/A	Acc/Gcc	-	STRAND=-1
10_22368504_C/T	10:22368504	T	ENSECAG00000023664	ENSECAT00000025332	Transcript	missense_variant	1313	1313	438	R/Q	cGg/cAg	-	STRAND=-1
10_22368543_C/T	10:22368543	T	ENSECAG00000023664	ENSECAT00000025332	Transcript	missense_variant	1274	1274	425	G/D	gGc/gAc	-	STRAND=-1
10_22369363_A/C	10:22369363	C	ENSECAG00000023664	ENSECAT00000025332	Transcript	missense_variant	703	703	235	S/A	Tcg/Gcg	-	STRAND=-1
10_22369543_C/T	10:22369543	T	ENSECAG00000023664	ENSECAT00000025332	Transcript	missense_variant	553	553	185	G/R	Gga/Aga	-	STRAND=-1
10_22369569_T/G	10:22369569	G	ENSECAG00000023664	ENSECAT00000025332	Transcript	missense_variant	527	527	176	Y/S	tAt/tCt	-	STRAND=-1
10_22369575_T/C	10:22369575	C	ENSECAG00000023664	ENSECAT00000025332	Transcript	missense_variant	521	521	174	N/S	aAc/aGc	-	STRAND=-1
10_22369621_T/C	10:22369621	C	ENSECAG00000023664	ENSECAT00000025332	Transcript	missense_variant	475	475	159	I/V	Ata/Gta	-	STRAND=-1
10_22369666_C/T	10:22369666	T	ENSECAG00000023664	ENSECAT00000025332	Transcript	missense_variant	430	430	144	V/I	Gta/Ata	-	STRAND=-1
10_22369728_T/C	10:22369728	C	ENSECAG00000023664	ENSECAT00000025332	Transcript	missense_variant	368	368	123	H/R	cAt/cGt	-	STRAND=-1
10_22369849_C/T	10:22369849	T	ENSECAG00000023664	ENSECAT00000025332	Transcript	missense_variant	247	247	83	G/S	Ggc/Agc	-	STRAND=-1
10_22369878_A/T	10:22369878	T	ENSECAG00000023664	ENSECAT00000025332	Transcript	missense_variant	218	218	73	L/Q	cTa/cAa	-	STRAND=-1
10_22443237_C/T	10:22443237	T	ENSECAG00000001193	ENSECAT00000001027	Transcript	missense_variant	257	257	86	C/Y	tGt/tAt	-	STRAND=-1	SYMBOL=EQUCABV1R918	SYMBOL_SOURCE=EntrezGene
10_22514619_T/G	10:22514619	G	ENSECAG00000001274	ENSECAT00000001095	Transcript	missense_variant	767	767	256	H/P	cAc/cCc	-	STRAND=-1
10_22514626_C/T	10:22514626	T	ENSECAG00000001274	ENSECAT00000001095	Transcript	missense_variant	760	760	254	V/I	Gtc/Atc	-	STRAND=-1
10_22514635_G/C	10:22514635	C	ENSECAG00000001274	ENSECAT00000001095	Transcript	missense_variant	751	751	251	L/V	Ctc/Gtc	-	STRAND=-1
10_22514646_G/C	10:22514646	C	ENSECAG00000001274	ENSECAT00000001095	Transcript	missense_variant	740	740	247	S/C	tCt/tGt	-	STRAND=-1
10_22514860_C/A	10:22514860	A	ENSECAG00000001274	ENSECAT00000001095	Transcript	missense_variant	526	526	176	G/C	Ggc/Tgc	-	STRAND=-1
10_22515367_C/T	10:22515367	T	ENSECAG00000001274	ENSECAT00000001095	Transcript	missense_variant	19	19	7	D/N	Gat/Aat	-	STRAND=-1
10_22561155_T/C	10:22561155	C	ENSECAG00000023794	ENSECAT00000025493	Transcript	missense_variant	61	61	21	W/R	Tgg/Cgg	-	STRAND=1
10_22561155_T/C	10:22561155	C	ENSECAG00000023794	ENSECAT00000025519	Transcript	missense_variant	52	52	18	W/R	Tgg/Cgg	-	STRAND=1
10_22561155_T/C	10:22561155	C	ENSECAG00000023794	ENSECAT00000025546	Transcript	missense_variant	49	49	17	W/R	Tgg/Cgg	-	STRAND=1
10_22561155_T/C	10:22561155	C	ENSECAG00000023794	ENSECAT00000025563	Transcript	missense_variant	43	43	15	W/R	Tgg/Cgg	-	STRAND=1
10_22561155_T/C	10:22561155	C	ENSECAG00000023794	ENSECAT00000025572	Transcript	missense_variant	43	43	15	W/R	Tgg/Cgg	-	STRAND=1
10_22561246_T/G	10:22561246	G	ENSECAG00000023794	ENSECAT00000025493	Transcript	splice_region_variant,synonymous_variant	150	150	50	L	ctT/ctG	-	STRAND=1
10_22564804_C/T	10:22564804	T	ENSECAG00000023794	ENSECAT00000025563	Transcript	missense_variant	148	148	50	L/F	Ctc/Ttc	-	STRAND=1
10_22567055_G/A	10:22567055	A	ENSECAG00000023794	ENSECAT00000025493	Transcript	missense_variant	246	246	82	M/I	atG/atA	-	STRAND=1
10_22567055_G/A	10:22567055	A	ENSECAG00000023794	ENSECAT00000025606	Transcript	missense_variant	6	6	2	M/I	atG/atA	-	STRAND=1
10_22567098_G/A	10:22567098	A	ENSECAG00000023794	ENSECAT00000025493	Transcript	missense_variant	289	289	97	E/K	Gaa/Aaa	-	STRAND=1
10_22567098_G/A	10:22567098	A	ENSECAG00000023794	ENSECAT00000025606	Transcript	missense_variant	49	49	17	E/K	Gaa/Aaa	-	STRAND=1
10_22568487_C/T	10:22568487	T	ENSECAG00000023794	ENSECAT00000025493	Transcript	missense_variant	1345	1345	449	R/C	Cgt/Tgt	-	STRAND=1
10_22568487_C/T	10:22568487	T	ENSECAG00000023794	ENSECAT00000025519	Transcript	missense_variant	1114	1114	372	R/C	Cgt/Tgt	-	STRAND=1
10_22568487_C/T	10:22568487	T	ENSECAG00000023794	ENSECAT00000025546	Transcript	missense_variant	1012	1012	338	R/C	Cgt/Tgt	-	STRAND=1
10_22568487_C/T	10:22568487	T	ENSECAG00000023794	ENSECAT00000025563	Transcript	missense_variant	1189	1189	397	R/C	Cgt/Tgt	-	STRAND=1
10_22568487_C/T	10:22568487	T	ENSECAG00000023794	ENSECAT00000025572	Transcript	missense_variant	973	973	325	R/C	Cgt/Tgt	-	STRAND=1
10_22568487_C/T	10:22568487	T	ENSECAG00000023794	ENSECAT00000025584	Transcript	missense_variant	928	928	310	R/C	Cgt/Tgt	-	STRAND=1
10_22568487_C/T	10:22568487	T	ENSECAG00000023794	ENSECAT00000025606	Transcript	missense_variant	1318	1318	440	R/C	Cgt/Tgt	-	STRAND=1
10_22568487_C/T	10:22568487	T	ENSECAG00000023794	ENSECAT00000025619	Transcript	missense_variant	919	919	307	R/C	Cgt/Tgt	-	STRAND=1
10_22568487_C/T	10:22568487	T	ENSECAG00000023794	ENSECAT00000025633	Transcript	missense_variant	892	892	298	R/C	Cgt/Tgt	-	STRAND=1
10_22568487_C/T	10:22568487	T	ENSECAG00000023794	ENSECAT00000025654	Transcript	missense_variant	886	886	296	R/C	Cgt/Tgt	-	STRAND=1
10_22600337_C/T	10:22600337	T	ENSECAG00000023794	ENSECAT00000025546	Transcript	splice_region_variant,intron_variant	-	-	-	-	-	-	STRAND=1
10_22600337_C/T	10:22600337	T	ENSECAG00000023794	ENSECAT00000025572	Transcript	splice_region_variant,intron_variant	-	-	-	-	-	-	STRAND=1
10_22600337_C/T	10:22600337	T	ENSECAG00000023794	ENSECAT00000025619	Transcript	splice_region_variant,intron_variant	-	-	-	-	-	-	STRAND=1
10_22600337_C/T	10:22600337	T	ENSECAG00000023794	ENSECAT00000025633	Transcript	splice_region_variant,intron_variant	-	-	-	-	-	-	STRAND=1
10_22724303_C/T	10:22724303	T	ENSECAG00000008946	ENSECAT00000009393	Transcript	splice_region_variant,intron_variant	-	-	-	-	-	-	STRAND=-1
10_22724303_C/T	10:22724303	T	ENSECAG00000008946	ENSECAT00000009475	Transcript	splice_region_variant,intron_variant	-	-	-	-	-	-	STRAND=-1
10_22726203_G/A	10:22726203	A	ENSECAG00000008946	ENSECAT00000009393	Transcript	missense_variant	1382	1382	461	S/F	tCt/tTt	-	STRAND=-1
10_22835858_C/T	10:22835858	T	ENSECAG00000017662	ENSECAT00000018685	Transcript	missense_variant	3137	3137	1046	R/K	aGa/aAa	-	STRAND=-1	SYMBOL=NLRP12	SYMBOL_SOURCE=HGNC	HGNC_ID=HGNC:22938
10_22856155_C/T	10:22856155	T	ENSECAG00000017662	ENSECAT00000018685	Transcript	missense_variant	1981	1981	661	V/M	Gtg/Atg	-	STRAND=-1	SYMBOL=NLRP12	SYMBOL_SOURCE=HGNC	HGNC_ID=HGNC:22938
10_22856523_T/G	10:22856523	G	ENSECAG00000017662	ENSECAT00000018685	Transcript	missense_variant	1613	1613	538	D/A	gAc/gCc	-	STRAND=-1	SYMBOL=NLRP12	SYMBOL_SOURCE=HGNC	HGNC_ID=HGNC:22938
10_22930545_A/T	10:22930545	T	ENSECAG00000001317	ENSECAT00000001194	Transcript	missense_variant	267	244	82	T/S	Acc/Tcc	-	STRAND=1	SYMBOL=MYADM	SYMBOL_SOURCE=HGNC	HGNC_ID=HGNC:7544
10_22930599_A/C	10:22930599	C	ENSECAG00000001317	ENSECAT00000001194	Transcript	missense_variant	321	298	100	T/P	Acc/Ccc	-	STRAND=1	SYMBOL=MYADM	SYMBOL_SOURCE=HGNC	HGNC_ID=HGNC:7544
10_22931050_G/A	10:22931050	A	ENSECAG00000001317	ENSECAT00000001194	Transcript	missense_variant	772	749	250	R/Q	cGg/cAg	-	STRAND=1	SYMBOL=MYADM	SYMBOL_SOURCE=HGNC	HGNC_ID=HGNC:7544
10_22931059_G/A	10:22931059	A	ENSECAG00000001317	ENSECAT00000001194	Transcript	missense_variant	781	758	253	R/K	aGg/aAg	-	STRAND=1	SYMBOL=MYADM	SYMBOL_SOURCE=HGNC	HGNC_ID=HGNC:7544
10_22931067_A/G	10:22931067	G	ENSECAG00000001317	ENSECAT00000001194	Transcript	missense_variant	789	766	256	N/D	Aac/Gac	-	STRAND=1	SYMBOL=MYADM	SYMBOL_SOURCE=HGNC	HGNC_ID=HGNC:7544
10_22931068_A/G	10:22931068	G	ENSECAG00000001317	ENSECAT00000001194	Transcript	missense_variant	790	767	256	N/S	aAc/aGc	-	STRAND=1	SYMBOL=MYADM	SYMBOL_SOURCE=HGNC	HGNC_ID=HGNC:7544
10_23164174_T/C	10:23164174	C	ENSECAG00000020667	ENSECAT00000022106	Transcript	splice_region_variant,intron_variant	-	-	-	-	-	-	STRAND=1	SYMBOL=PRPF31	SYMBOL_SOURCE=HGNC	HGNC_ID=HGNC:15446
10_23189533_G/A	10:23189533	A	ENSECAG00000023181	ENSECAT00000025070	Transcript	splice_region_variant,synonymous_variant	387	387	129	T	acG/acA	-	STRAND=1	SYMBOL=CNOT3	SYMBOL_SOURCE=HGNC	HGNC_ID=HGNC:7879
10_23197245_A/C	10:23197245	C	ENSECAG00000023181	ENSECAT00000025070	Transcript	missense_variant	2017	2017	673	S/R	Agc/Cgc	-	STRAND=1	SYMBOL=CNOT3	SYMBOL_SOURCE=HGNC	HGNC_ID=HGNC:7879
10_23247532_C/G	10:23247532	G	ENSECAG00000020316	ENSECAT00000021672	Transcript	splice_region_variant,intron_variant	-	-	-	-	-	-	STRAND=1	SYMBOL=RPS9	SYMBOL_SOURCE=HGNC	HGNC_ID=HGNC:10442
10_23297858_C/T	10:23297858	T	ENSECAG00000022716	ENSECAT00000024621	Transcript	missense_variant	290	290	97	R/H	cGc/cAc	-	STRAND=-1
10_23297972_T/C	10:23297972	C	ENSECAG00000022716	ENSECAT00000024621	Transcript	missense_variant	176	176	59	Q/R	cAa/cGa	-	STRAND=-1
10_23332233_T/C	10:23332233	C	ENSECAG00000008745	ENSECAT00000008908	Transcript	missense_variant	1198	1198	400	S/G	Agc/Ggc	-	STRAND=-1	SYMBOL=LILRA	SYMBOL_SOURCE=EntrezGene
10_23332859_T/C	10:23332859	C	ENSECAG00000008745	ENSECAT00000008908	Transcript	missense_variant	880	880	294	R/G	Agg/Ggg	-	STRAND=-1	SYMBOL=LILRA	SYMBOL_SOURCE=EntrezGene
10_23332948_A/C	10:23332948	C	ENSECAG00000008745	ENSECAT00000008908	Transcript	missense_variant	791	791	264	L/R	cTg/cGg	-	STRAND=-1	SYMBOL=LILRA	SYMBOL_SOURCE=EntrezGene
10_23332997_T/C	10:23332997	C	ENSECAG00000008745	ENSECAT00000008908	Transcript	missense_variant	742	742	248	N/D	Aac/Gac	-	STRAND=-1	SYMBOL=LILRA	SYMBOL_SOURCE=EntrezGene
10_23333342_G/T	10:23333342	T	ENSECAG00000008745	ENSECAT00000008908	Transcript	missense_variant	623	623	208	P/H	cCc/cAc	-	STRAND=-1	SYMBOL=LILRA	SYMBOL_SOURCE=EntrezGene
10_23333570_G/A	10:23333570	A	ENSECAG00000008745	ENSECAT00000008908	Transcript	missense_variant	395	395	132	A/V	gCa/gTa	-	STRAND=-1	SYMBOL=LILRA	SYMBOL_SOURCE=EntrezGene
10_23333892_C/T	10:23333892	T	ENSECAG00000008745	ENSECAT00000008908	Transcript	missense_variant	232	232	78	E/K	Gag/Aag	-	STRAND=-1	SYMBOL=LILRA	SYMBOL_SOURCE=EntrezGene
10_23345906_T/C	10:23345906	C	ENSECAG00000008745	ENSECAT00000008908	Transcript	missense_variant	19	19	7	T/A	Acc/Gcc	-	STRAND=-1	SYMBOL=LILRA	SYMBOL_SOURCE=EntrezGene
10_23497382_G/A	10:23497382	A	ENSECAG00000017969	ENSECAT00000019011	Transcript	missense_variant	813	769	257	L/F	Ctc/Ttc	-	STRAND=-1
10_23499321_G/T	10:23499321	T	ENSECAG00000017969	ENSECAT00000019011	Transcript	missense_variant	560	516	172	D/E	gaC/gaA	-	STRAND=-1
10_23563918_T/C	10:23563918	C	ENSECAG00000018343	ENSECAT00000019557	Transcript	splice_region_variant,intron_variant	-	-	-	-	-	-	STRAND=-1	SYMBOL=LENG8	SYMBOL_SOURCE=HGNC	HGNC_ID=HGNC:15500
10_23563918_T/C	10:23563918	C	ENSECAG00000018343	ENSECAT00000019558	Transcript	splice_region_variant,intron_variant	-	-	-	-	-	-	STRAND=-1	SYMBOL=LENG8	SYMBOL_SOURCE=HGNC	HGNC_ID=HGNC:15500
10_23631543_T/G	10:23631543	G	ENSECAG00000010357	ENSECAT00000010616	Transcript	missense_variant,splice_region_variant	91	71	24	V/G	gTg/gGg	-	STRAND=1
10_23631561_T/C	10:23631561	C	ENSECAG00000010357	ENSECAT00000010616	Transcript	missense_variant	109	89	30	F/S	tTc/tCc	-	STRAND=1
10_23659665_C/T	10:23659665	T	ENSECAG00000010496	ENSECAT00000010799	Transcript	missense_variant	85	13	5	L/F	Ctc/Ttc	-	STRAND=1
10_23660770_T/C	10:23660770	C	ENSECAG00000010496	ENSECAT00000010799	Transcript	missense_variant	688	616	206	W/R	Tgg/Cgg	-	STRAND=1
10_23704244_G/A	10:23704244	A	ENSECAG00000011895	ENSECAT00000012350	Transcript	missense_variant	83	13	5	V/I	Gtc/Atc	-	STRAND=1
10_23704749_G/A	10:23704749	A	ENSECAG00000011895	ENSECAT00000012350	Transcript	missense_variant	237	167	56	R/Q	cGg/cAg	-	STRAND=1
10_23704758_A/G	10:23704758	G	ENSECAG00000011895	ENSECAT00000012350	Transcript	missense_variant	246	176	59	H/R	cAt/cGt	-	STRAND=1
10_23704805_C/T	10:23704805	T	ENSECAG00000011895	ENSECAT00000012350	Transcript	missense_variant	293	223	75	R/W	Cgg/Tgg	-	STRAND=1
10_23704839_C/T	10:23704839	T	ENSECAG00000011895	ENSECAT00000012350	Transcript	missense_variant	327	257	86	P/L	cCa/cTa	-	STRAND=1
10_23705112_C/T	10:23705112	T	ENSECAG00000011895	ENSECAT00000012350	Transcript	missense_variant	453	383	128	A/V	gCc/gTc	-	STRAND=1
10_23705147_G/A	10:23705147	A	ENSECAG00000011895	ENSECAT00000012350	Transcript	missense_variant	488	418	140	V/M	Gtg/Atg	-	STRAND=1
10_23705190_C/T	10:23705190	T	ENSECAG00000011895	ENSECAT00000012350	Transcript	missense_variant	531	461	154	T/I	aCt/aTt	-	STRAND=1
10_23705198_A/T	10:23705198	T	ENSECAG00000011895	ENSECAT00000012350	Transcript	stop_gained	539	469	157	K/*	Aag/Tag	-	STRAND=1
10_23705241_A/G	10:23705241	G	ENSECAG00000011895	ENSECAT00000012350	Transcript	missense_variant	582	512	171	Q/R	cAa/cGa	-	STRAND=1
10_23705246_C/T	10:23705246	T	ENSECAG00000011895	ENSECAT00000012350	Transcript	missense_variant	587	517	173	R/C	Cgc/Tgc	-	STRAND=1
10_23705706_A/G	10:23705706	G	ENSECAG00000011895	ENSECAT00000012350	Transcript	missense_variant	752	682	228	T/A	Aca/Gca	-	STRAND=1
10_23731937_T/C	10:23731937	C	ENSECAG00000012676	ENSECAT00000013151	Transcript	missense_variant	1277	1277	426	V/A	gTa/gCa	-	STRAND=1
10_23733560_G/T	10:23733560	T	ENSECAG00000012676	ENSECAT00000013151	Transcript	missense_variant	2900	2900	967	R/M	aGg/aTg	-	STRAND=1
10_23739782_G/A	10:23739782	A	ENSECAG00000014250	ENSECAT00000015628	Transcript	missense_variant	466	466	156	A/T	Gcc/Acc	-	STRAND=1
10_23775463_A/C	10:23775463	C	ENSECAG00000014250	ENSECAT00000015628	Transcript	missense_variant	1078	1078	360	T/P	Acc/Ccc	-	STRAND=1
10_23775463_A/C	10:23775463	C	ENSECAG00000014250	ENSECAT00000015890	Transcript	missense_variant	559	559	187	T/P	Acc/Ccc	-	STRAND=1
10_23775463_A/C	10:23775463	C	ENSECAG00000014250	ENSECAT00000015937	Transcript	missense_variant	559	559	187	T/P	Acc/Ccc	-	STRAND=1
10_23776332_A/T	10:23776332	T	ENSECAG00000014250	ENSECAT00000015628	Transcript	missense_variant	1478	1478	493	E/V	gAa/gTa	-	STRAND=1
10_23776332_A/T	10:23776332	T	ENSECAG00000014250	ENSECAT00000015890	Transcript	missense_variant	959	959	320	E/V	gAa/gTa	-	STRAND=1
10_23776332_A/T	10:23776332	T	ENSECAG00000014250	ENSECAT00000015937	Transcript	missense_variant	959	959	320	E/V	gAa/gTa	-	STRAND=1
10_23778299_C/T	10:23778299	T	ENSECAG00000014250	ENSECAT00000015628	Transcript	missense_variant	2057	2057	686	A/V	gCc/gTc	-	STRAND=1
10_23778299_C/T	10:23778299	T	ENSECAG00000014250	ENSECAT00000015890	Transcript	missense_variant	1589	1589	530	A/V	gCc/gTc	-	STRAND=1
10_23778299_C/T	10:23778299	T	ENSECAG00000014250	ENSECAT00000015937	Transcript	missense_variant	1589	1589	530	A/V	gCc/gTc	-	STRAND=1
10_23894212_C/T	10:23894212	T	ENSECAG00000012756	ENSECAT00000013199	Transcript	missense_variant	338	338	113	A/V	gCa/gTa	-	STRAND=1
10_23894223_G/A	10:23894223	A	ENSECAG00000012756	ENSECAT00000013199	Transcript	missense_variant	349	349	117	V/M	Gtg/Atg	-	STRAND=1
10_23894418_A/G	10:23894418	G	ENSECAG00000012756	ENSECAT00000013199	Transcript	missense_variant	544	544	182	K/E	Aag/Gag	-	STRAND=1
10_23894439_G/C	10:23894439	C	ENSECAG00000012756	ENSECAT00000013199	Transcript	missense_variant	565	565	189	A/P	Gct/Cct	-	STRAND=1
10_23959852_G/A	10:23959852	A	ENSECAG00000012768	ENSECAT00000013265	Transcript	missense_variant,splice_region_variant	1309	1309	437	D/N	Gat/Aat	-	STRAND=1
10_24014592_G/A	10:24014592	A	ENSECAG00000013848	ENSECAT00000014684	Transcript	missense_variant	326	326	109	R/H	cGc/cAc	-	STRAND=1
10_24014592_G/A	10:24014592	A	ENSECAG00000013848	ENSECAT00000014699	Transcript	missense_variant	326	326	109	R/H	cGc/cAc	-	STRAND=1
10_24014592_G/A	10:24014592	A	ENSECAG00000013848	ENSECAT00000014709	Transcript	missense_variant	326	326	109	R/H	cGc/cAc	-	STRAND=1
10_24015524_T/C	10:24015524	C	ENSECAG00000013848	ENSECAT00000014684	Transcript	missense_variant	880	880	294	Y/H	Tac/Cac	-	STRAND=1
10_24015524_T/C	10:24015524	C	ENSECAG00000013848	ENSECAT00000014699	Transcript	missense_variant	880	880	294	Y/H	Tac/Cac	-	STRAND=1
10_24015524_T/C	10:24015524	C	ENSECAG00000013848	ENSECAT00000014709	Transcript	missense_variant	880	880	294	Y/H	Tac/Cac	-	STRAND=1
10_24080977_G/A	10:24080977	A	ENSECAG00000016418	ENSECAT00000018285	Transcript	missense_variant	113	67	23	V/M	Gtg/Atg	-	STRAND=1	SYMBOL=KIR3DL	SYMBOL_SOURCE=EntrezGene
10_24081940_A/T	10:24081940	T	ENSECAG00000016418	ENSECAT00000018285	Transcript	missense_variant	267	221	74	K/I	aAa/aTa	-	STRAND=1	SYMBOL=KIR3DL	SYMBOL_SOURCE=EntrezGene
10_24081943_C/T	10:24081943	T	ENSECAG00000016418	ENSECAT00000018285	Transcript	missense_variant	270	224	75	T/I	aCa/aTa	-	STRAND=1	SYMBOL=KIR3DL	SYMBOL_SOURCE=EntrezGene
10_24083349_G/A	10:24083349	A	ENSECAG00000016418	ENSECAT00000018285	Transcript	missense_variant,splice_region_variant	404	358	120	V/I	Gtc/Atc	-	STRAND=1	SYMBOL=KIR3DL	SYMBOL_SOURCE=EntrezGene
10_24083418_A/C	10:24083418	C	ENSECAG00000016418	ENSECAT00000018285	Transcript	missense_variant	473	427	143	K/Q	Aag/Cag	-	STRAND=1	SYMBOL=KIR3DL	SYMBOL_SOURCE=EntrezGene
10_24089846_T/G	10:24089846	G	ENSECAG00000016418	ENSECAT00000018285	Transcript	missense_variant	1268	1222	408	F/V	Ttc/Gtc	-	STRAND=1	SYMBOL=KIR3DL	SYMBOL_SOURCE=EntrezGene
10_24107547_G/A	10:24107547	A	ENSECAG00000008821	ENSECAT00000009135	Transcript	missense_variant	78	67	23	E/K	Gaa/Aaa	-	STRAND=1	SYMBOL=FCAR	SYMBOL_SOURCE=EntrezGene
10_24113105_T/C	10:24113105	C	ENSECAG00000008821	ENSECAT00000009135	Transcript	missense_variant	672	661	221	Y/H	Tac/Cac	-	STRAND=1	SYMBOL=FCAR	SYMBOL_SOURCE=EntrezGene
10_24121750_T/C	10:24121750	C	ENSECAG00000013762	ENSECAT00000014568	Transcript	missense_variant	233	233	78	M/T	aTg/aCg	-	STRAND=1	SYMBOL=NCR1	SYMBOL_SOURCE=Uniprot_gn
10_24121840_A/C	10:24121840	C	ENSECAG00000013762	ENSECAT00000014568	Transcript	missense_variant	323	323	108	E/A	gAg/gCg	-	STRAND=1	SYMBOL=NCR1	SYMBOL_SOURCE=Uniprot_gn
10_24125218_C/T	10:24125218	T	ENSECAG00000013762	ENSECAT00000014568	Transcript	missense_variant	860	860	287	T/I	aCa/aTa	-	STRAND=1	SYMBOL=NCR1	SYMBOL_SOURCE=Uniprot_gn
10_24137779_C/G	10:24137779	G	ENSECAG00000016792	ENSECAT00000017762	Transcript	missense_variant	2642	2642	881	C/S	tGt/tCt	-	STRAND=-1
10_24212582_C/T	10:24212582	T	ENSECAG00000019124	ENSECAT00000020251	Transcript	missense_variant	236	236	79	T/M	aCg/aTg	-	STRAND=1
10_24212591_G/T	10:24212591	T	ENSECAG00000019124	ENSECAT00000020251	Transcript	missense_variant	245	245	82	S/I	aGc/aTc	-	STRAND=1
10_24213061_C/A	10:24213061	A	ENSECAG00000019124	ENSECAT00000020251	Transcript	missense_variant	466	466	156	R/S	Cgc/Agc	-	STRAND=1
10_24232767_C/A	10:24232767	A	ENSECAG00000020087	ENSECAT00000021481	Transcript	missense_variant	373	373	125	Q/K	Cag/Aag	-	STRAND=1
10_24234110_A/G	10:24234110	G	ENSECAG00000020087	ENSECAT00000021481	Transcript	missense_variant	1513	1513	505	K/E	Aag/Gag	-	STRAND=1
10_24234411_A/G	10:24234411	G	ENSECAG00000020087	ENSECAT00000021481	Transcript	missense_variant	1814	1814	605	H/R	cAt/cGt	-	STRAND=1
10_24400746_C/T	10:24400746	T	ENSECAG00000009454	ENSECAT00000009833	Transcript	missense_variant	1286	1286	429	R/K	aGa/aAa	-	STRAND=-1	SYMBOL=PTPRH	SYMBOL_SOURCE=HGNC	HGNC_ID=HGNC:9672
10_24400876_C/T	10:24400876	T	ENSECAG00000009454	ENSECAT00000009833	Transcript	missense_variant	1156	1156	386	G/R	Ggg/Agg	-	STRAND=-1	SYMBOL=PTPRH	SYMBOL_SOURCE=HGNC	HGNC_ID=HGNC:9672
10_24400885_T/C	10:24400885	C	ENSECAG00000009454	ENSECAT00000009833	Transcript	missense_variant	1147	1147	383	N/D	Aac/Gac	-	STRAND=-1	SYMBOL=PTPRH	SYMBOL_SOURCE=HGNC	HGNC_ID=HGNC:9672
10_24403468_C/A	10:24403468	A	ENSECAG00000009454	ENSECAT00000009833	Transcript	missense_variant	778	778	260	V/F	Gtc/Ttc	-	STRAND=-1	SYMBOL=PTPRH	SYMBOL_SOURCE=HGNC	HGNC_ID=HGNC:9672
10_24403618_C/T	10:24403618	T	ENSECAG00000009454	ENSECAT00000009833	Transcript	missense_variant	628	628	210	G/R	Ggg/Agg	-	STRAND=-1	SYMBOL=PTPRH	SYMBOL_SOURCE=HGNC	HGNC_ID=HGNC:9672
10_24429204_T/G	10:24429204	G	ENSECAG00000015843	ENSECAT00000016986	Transcript	splice_region_variant,intron_variant	-	-	-	-	-	-	STRAND=-1	SYMBOL=PPP6R1	SYMBOL_SOURCE=HGNC	HGNC_ID=HGNC:29195
10_24434685_C/T	10:24434685	T	ENSECAG00000015843	ENSECAT00000016986	Transcript	missense_variant	1010	968	323	R/Q	cGg/cAg	-	STRAND=-1	SYMBOL=PPP6R1	SYMBOL_SOURCE=HGNC	HGNC_ID=HGNC:29195
10_24531082_G/C	10:24531082	C	ENSECAG00000013852	ENSECAT00000014406	Transcript	missense_variant	140	140	47	A/G	gCc/gGc	-	STRAND=-1
10_24535771_A/G	10:24535771	G	ENSECAG00000014511	ENSECAT00000015199	Transcript	missense_variant	479	479	160	L/P	cTg/cCg	-	STRAND=-1	SYMBOL=IL11	SYMBOL_SOURCE=HGNC	HGNC_ID=HGNC:5966
10_24807593_T/C	10:24807593	C	ENSECAG00000018211	ENSECAT00000019290	Transcript	missense_variant	475	412	138	I/V	Atc/Gtc	-	STRAND=-1
10_24807635_T/G	10:24807635	G	ENSECAG00000018211	ENSECAT00000019290	Transcript	missense_variant	433	370	124	I/L	Ata/Cta	-	STRAND=-1
10_24845709_A/G	10:24845709	G	ENSECAG00000001447	ENSECAT00000001315	Transcript	missense_variant	28	28	10	T/A	Acc/Gcc	-	STRAND=1	SYMBOL=EQUCABV1R903	SYMBOL_SOURCE=EntrezGene
10_24845722_T/A	10:24845722	A	ENSECAG00000001447	ENSECAT00000001315	Transcript	missense_variant	41	41	14	V/E	gTg/gAg	-	STRAND=1	SYMBOL=EQUCABV1R903	SYMBOL_SOURCE=EntrezGene
10_24845810_G/T	10:24845810	T	ENSECAG00000001447	ENSECAT00000001315	Transcript	missense_variant	129	129	43	L/F	ttG/ttT	-	STRAND=1	SYMBOL=EQUCABV1R903	SYMBOL_SOURCE=EntrezGene
10_24845811_C/T	10:24845811	T	ENSECAG00000001447	ENSECAT00000001315	Transcript	missense_variant	130	130	44	L/F	Ctt/Ttt	-	STRAND=1	SYMBOL=EQUCABV1R903	SYMBOL_SOURCE=EntrezGene
10_24845944_C/G	10:24845944	G	ENSECAG00000001447	ENSECAT00000001315	Transcript	missense_variant	263	263	88	A/G	gCg/gGg	-	STRAND=1	SYMBOL=EQUCABV1R903	SYMBOL_SOURCE=EntrezGene
10_24846006_A/G	10:24846006	G	ENSECAG00000001447	ENSECAT00000001315	Transcript	missense_variant	325	325	109	M/V	Atg/Gtg	-	STRAND=1	SYMBOL=EQUCABV1R903	SYMBOL_SOURCE=EntrezGene
10_24846087_A/G	10:24846087	G	ENSECAG00000001447	ENSECAT00000001315	Transcript	missense_variant	406	406	136	I/V	Att/Gtt	-	STRAND=1	SYMBOL=EQUCABV1R903	SYMBOL_SOURCE=EntrezGene
10_24846094_T/C	10:24846094	C	ENSECAG00000001447	ENSECAT00000001315	Transcript	missense_variant	413	413	138	L/P	cTt/cCt	-	STRAND=1	SYMBOL=EQUCABV1R903	SYMBOL_SOURCE=EntrezGene
10_24846103_T/G	10:24846103	G	ENSECAG00000001447	ENSECAT00000001315	Transcript	missense_variant	422	422	141	F/C	tTt/tGt	-	STRAND=1	SYMBOL=EQUCABV1R903	SYMBOL_SOURCE=EntrezGene
10_24846132_T/C	10:24846132	C	ENSECAG00000001447	ENSECAT00000001315	Transcript	missense_variant	451	451	151	Y/H	Tat/Cat	-	STRAND=1	SYMBOL=EQUCABV1R903	SYMBOL_SOURCE=EntrezGene
10_24846141_G/C	10:24846141	C	ENSECAG00000001447	ENSECAT00000001315	Transcript	missense_variant	460	460	154	V/L	Gtt/Ctt	-	STRAND=1	SYMBOL=EQUCABV1R903	SYMBOL_SOURCE=EntrezGene
10_24846151_C/A	10:24846151	A	ENSECAG00000001447	ENSECAT00000001315	Transcript	missense_variant	470	470	157	T/K	aCa/aAa	-	STRAND=1	SYMBOL=EQUCABV1R903	SYMBOL_SOURCE=EntrezGene
10_24846153_A/C	10:24846153	C	ENSECAG00000001447	ENSECAT00000001315	Transcript	missense_variant	472	472	158	I/L	Atc/Ctc	-	STRAND=1	SYMBOL=EQUCABV1R903	SYMBOL_SOURCE=EntrezGene
10_24846231_T/C	10:24846231	C	ENSECAG00000001447	ENSECAT00000001315	Transcript	missense_variant	550	550	184	C/R	Tgc/Cgc	-	STRAND=1	SYMBOL=EQUCABV1R903	SYMBOL_SOURCE=EntrezGene
10_24846238_A/T	10:24846238	T	ENSECAG00000001447	ENSECAT00000001315	Transcript	missense_variant	557	557	186	Y/F	tAc/tTc	-	STRAND=1	SYMBOL=EQUCABV1R903	SYMBOL_SOURCE=EntrezGene
10_24846241_T/C	10:24846241	C	ENSECAG00000001447	ENSECAT00000001315	Transcript	missense_variant	560	560	187	I/T	aTc/aCc	-	STRAND=1	SYMBOL=EQUCABV1R903	SYMBOL_SOURCE=EntrezGene
10_24846270_A/C	10:24846270	C	ENSECAG00000001447	ENSECAT00000001315	Transcript	missense_variant	589	589	197	I/L	Att/Ctt	-	STRAND=1	SYMBOL=EQUCABV1R903	SYMBOL_SOURCE=EntrezGene
10_24846326_C/G	10:24846326	G	ENSECAG00000001447	ENSECAT00000001315	Transcript	missense_variant	645	645	215	H/Q	caC/caG	-	STRAND=1	SYMBOL=EQUCABV1R903	SYMBOL_SOURCE=EntrezGene
10_24846336_T/C	10:24846336	C	ENSECAG00000001447	ENSECAT00000001315	Transcript	missense_variant	655	655	219	W/R	Tgg/Cgg	-	STRAND=1	SYMBOL=EQUCABV1R903	SYMBOL_SOURCE=EntrezGene
10_24846337_G/A	10:24846337	A	ENSECAG00000001447	ENSECAT00000001315	Transcript	stop_gained	656	656	219	W/*	tGg/tAg	-	STRAND=1	SYMBOL=EQUCABV1R903	SYMBOL_SOURCE=EntrezGene
10_24846349_G/C	10:24846349	C	ENSECAG00000001447	ENSECAT00000001315	Transcript	missense_variant	668	668	223	S/T	aGc/aCc	-	STRAND=1	SYMBOL=EQUCABV1R903	SYMBOL_SOURCE=EntrezGene
10_24846354_G/A	10:24846354	A	ENSECAG00000001447	ENSECAT00000001315	Transcript	missense_variant	673	673	225	D/N	Gat/Aat	-	STRAND=1	SYMBOL=EQUCABV1R903	SYMBOL_SOURCE=EntrezGene
10_24846355_A/G	10:24846355	G	ENSECAG00000001447	ENSECAT00000001315	Transcript	missense_variant	674	674	225	D/G	gAt/gGt	-	STRAND=1	SYMBOL=EQUCABV1R903	SYMBOL_SOURCE=EntrezGene
10_24846375_T/C	10:24846375	C	ENSECAG00000001447	ENSECAT00000001315	Transcript	missense_variant	694	694	232	S/P	Tca/Cca	-	STRAND=1	SYMBOL=EQUCABV1R903	SYMBOL_SOURCE=EntrezGene
10_24846391_C/T	10:24846391	T	ENSECAG00000001447	ENSECAT00000001315	Transcript	missense_variant	710	710	237	A/V	gCc/gTc	-	STRAND=1	SYMBOL=EQUCABV1R903	SYMBOL_SOURCE=EntrezGene
10_24846406_G/T	10:24846406	T	ENSECAG00000001447	ENSECAT00000001315	Transcript	missense_variant	725	725	242	R/M	aGg/aTg	-	STRAND=1	SYMBOL=EQUCABV1R903	SYMBOL_SOURCE=EntrezGene
10_24846493_T/G	10:24846493	G	ENSECAG00000001447	ENSECAT00000001315	Transcript	missense_variant	812	812	271	L/W	tTg/tGg	-	STRAND=1	SYMBOL=EQUCABV1R903	SYMBOL_SOURCE=EntrezGene
10_24846497_T/G	10:24846497	G	ENSECAG00000001447	ENSECAT00000001315	Transcript	missense_variant	816	816	272	I/M	atT/atG	-	STRAND=1	SYMBOL=EQUCABV1R903	SYMBOL_SOURCE=EntrezGene
10_24846500_G/T	10:24846500	T	ENSECAG00000001447	ENSECAT00000001315	Transcript	missense_variant	819	819	273	Q/H	caG/caT	-	STRAND=1	SYMBOL=EQUCABV1R903	SYMBOL_SOURCE=EntrezGene
10_24846520_C/T	10:24846520	T	ENSECAG00000001447	ENSECAT00000001315	Transcript	missense_variant	839	839	280	S/L	tCa/tTa	-	STRAND=1	SYMBOL=EQUCABV1R903	SYMBOL_SOURCE=EntrezGene
10_24846570_G/A	10:24846570	A	ENSECAG00000001447	ENSECAT00000001315	Transcript	missense_variant	889	889	297	A/T	Gct/Act	-	STRAND=1	SYMBOL=EQUCABV1R903	SYMBOL_SOURCE=EntrezGene
10_24967110_C/G	10:24967110	G	ENSECAG00000020602	ENSECAT00000022131	Transcript	missense_variant	1174	1154	385	T/S	aCt/aGt	-	STRAND=1	SYMBOL=NLRP4	SYMBOL_SOURCE=HGNC	HGNC_ID=HGNC:22943
10_24967503_C/T	10:24967503	T	ENSECAG00000020602	ENSECAT00000022131	Transcript	missense_variant	1567	1547	516	A/V	gCg/gTg	-	STRAND=1	SYMBOL=NLRP4	SYMBOL_SOURCE=HGNC	HGNC_ID=HGNC:22943
10_25042156_G/A	10:25042156	A	ENSECAG00000024101	ENSECAT00000025917	Transcript	missense_variant,splice_region_variant	371	371	124	R/K	aGg/aAg	-	STRAND=1	SYMBOL=NLRP5	SYMBOL_SOURCE=HGNC	HGNC_ID=HGNC:21269
10_25043647_G/A	10:25043647	A	ENSECAG00000024101	ENSECAT00000025917	Transcript	missense_variant	802	802	268	V/I	Gtc/Atc	-	STRAND=1	SYMBOL=NLRP5	SYMBOL_SOURCE=HGNC	HGNC_ID=HGNC:21269
10_25043808_G/T	10:25043808	T	ENSECAG00000024101	ENSECAT00000025917	Transcript	missense_variant	963	963	321	M/I	atG/atT	-	STRAND=1	SYMBOL=NLRP5	SYMBOL_SOURCE=HGNC	HGNC_ID=HGNC:21269
10_25044199_G/A	10:25044199	A	ENSECAG00000024101	ENSECAT00000025917	Transcript	missense_variant	1354	1354	452	V/I	Gtt/Att	-	STRAND=1	SYMBOL=NLRP5	SYMBOL_SOURCE=HGNC	HGNC_ID=HGNC:21269
10_25044416_G/A	10:25044416	A	ENSECAG00000024101	ENSECAT00000025917	Transcript	missense_variant	1571	1571	524	G/D	gGc/gAc	-	STRAND=1	SYMBOL=NLRP5	SYMBOL_SOURCE=HGNC	HGNC_ID=HGNC:21269
10_25044476_T/C	10:25044476	C	ENSECAG00000024101	ENSECAT00000025917	Transcript	missense_variant	1631	1631	544	V/A	gTg/gCg	-	STRAND=1	SYMBOL=NLRP5	SYMBOL_SOURCE=HGNC	HGNC_ID=HGNC:21269
10_25187278_G/A	10:25187278	A	ENSECAG00000006782	ENSECAT00000006837	Transcript	missense_variant	425	425	142	R/Q	cGa/cAa	-	STRAND=1
10_25188486_G/A	10:25188486	A	ENSECAG00000006782	ENSECAT00000006837	Transcript	missense_variant	710	710	237	R/H	cGt/cAt	-	STRAND=1
10_25188963_A/G	10:25188963	G	ENSECAG00000006782	ENSECAT00000006837	Transcript	missense_variant	890	890	297	N/S	aAc/aGc	-	STRAND=1
10_25189159_T/G	10:25189159	G	ENSECAG00000006782	ENSECAT00000006837	Transcript	missense_variant	1086	1086	362	N/K	aaT/aaG	-	STRAND=1
10_25189233_A/G	10:25189233	G	ENSECAG00000006782	ENSECAT00000006837	Transcript	missense_variant	1160	1160	387	N/S	aAt/aGt	-	STRAND=1
10_25301422_A/G	10:25301422	G	ENSECAG00000010995	ENSECAT00000011342	Transcript	missense_variant	478	478	160	K/E	Aaa/Gaa	-	STRAND=1	SYMBOL=ZNF667	SYMBOL_SOURCE=HGNC	HGNC_ID=HGNC:28854
10_25301804_G/C	10:25301804	C	ENSECAG00000010995	ENSECAT00000011342	Transcript	missense_variant	860	860	287	G/A	gGg/gCg	-	STRAND=1	SYMBOL=ZNF667	SYMBOL_SOURCE=HGNC	HGNC_ID=HGNC:28854
10_25302134_G/A	10:25302134	A	ENSECAG00000010995	ENSECAT00000011342	Transcript	missense_variant	1190	1190	397	R/Q	cGg/cAg	-	STRAND=1	SYMBOL=ZNF667	SYMBOL_SOURCE=HGNC	HGNC_ID=HGNC:28854
10_25425707_A/T	10:25425707	T	ENSECAG00000013161	ENSECAT00000013727	Transcript	missense_variant	1676	1676	559	Q/L	cAg/cTg	-	STRAND=1	SYMBOL=ZNF471	SYMBOL_SOURCE=HGNC	HGNC_ID=HGNC:23226
10_25425707_A/T	10:25425707	T	ENSECAG00000013161	ENSECAT00000013763	Transcript	missense_variant	841	809	270	Q/L	cAg/cTg	-	STRAND=1	SYMBOL=ZNF471	SYMBOL_SOURCE=HGNC	HGNC_ID=HGNC:23226
10_25425707_A/T	10:25425707	T	ENSECAG00000013161	ENSECAT00000013814	Transcript	missense_variant	911	911	304	Q/L	cAg/cTg	-	STRAND=1	SYMBOL=ZNF471	SYMBOL_SOURCE=HGNC	HGNC_ID=HGNC:23226
10_25476389_A/C	10:25476389	C	ENSECAG00000014375	ENSECAT00000015068	Transcript	missense_variant	478	428	143	E/A	gAa/gCa	-	STRAND=1	SYMBOL=ZNF470	SYMBOL_SOURCE=HGNC	HGNC_ID=HGNC:22220
10_25476389_A/C	10:25476389	C	ENSECAG00000014375	ENSECAT00000015109	Transcript	missense_variant	478	377	126	E/A	gAa/gCa	-	STRAND=1	SYMBOL=ZNF470	SYMBOL_SOURCE=HGNC	HGNC_ID=HGNC:22220
10_25476389_A/C	10:25476389	C	ENSECAG00000014375	ENSECAT00000015141	Transcript	missense_variant	478	377	126	E/A	gAa/gCa	-	STRAND=1	SYMBOL=ZNF470	SYMBOL_SOURCE=HGNC	HGNC_ID=HGNC:22220
10_25477206_G/A	10:25477206	A	ENSECAG00000014375	ENSECAT00000015109	Transcript	splice_region_variant,intron_variant	-	-	-	-	-	-	STRAND=1	SYMBOL=ZNF470	SYMBOL_SOURCE=HGNC	HGNC_ID=HGNC:22220
10_25517514_G/C	10:25517514	C	ENSECAG00000015788	ENSECAT00000016569	Transcript	missense_variant	1044	1044	348	D/E	gaC/gaG	-	STRAND=-1
10_25517518_C/T	10:25517518	T	ENSECAG00000015788	ENSECAT00000016569	Transcript	missense_variant	1040	1040	347	G/D	gGc/gAc	-	STRAND=-1
10_25542703_C/T	10:25542703	T	ENSECAG00000016262	ENSECAT00000017028	Transcript	missense_variant	29	29	10	T/M	aCg/aTg	-	STRAND=1	SYMBOL=SMIM17	SYMBOL_SOURCE=HGNC	HGNC_ID=HGNC:27114
10_25587425_G/A	10:25587425	A	ENSECAG00000001639	ENSECAT00000001596	Transcript	missense_variant	875	875	292	R/Q	cGg/cAg	-	STRAND=1
10_25620663_G/C	10:25620663	C	ENSECAG00000001836	ENSECAT00000002069	Transcript	missense_variant	582	582	194	L/F	ttG/ttC	-	STRAND=1
10_25635455_A/T	10:25635455	T	ENSECAG00000002384	ENSECAT00000002204	Transcript	missense_variant	695	695	232	M/K	aTg/aAg	-	STRAND=-1
10_25647662_T/C	10:25647662	C	ENSECAG00000002405	ENSECAT00000002356	Transcript	missense_variant	97	97	33	T/A	Act/Gct	-	STRAND=-1
10_25655248_C/A	10:25655248	A	ENSECAG00000002561	ENSECAT00000002523	Transcript	missense_variant	517	517	173	V/F	Gtt/Ttt	-	STRAND=-1
10_25655368_G/T	10:25655368	T	ENSECAG00000002561	ENSECAT00000002523	Transcript	missense_variant	397	397	133	L/M	Ctg/Atg	-	STRAND=-1
10_25655562_C/T	10:25655562	T	ENSECAG00000002561	ENSECAT00000002523	Transcript	missense_variant	203	203	68	C/Y	tGc/tAc	-	STRAND=-1
10_25655677_T/C	10:25655677	C	ENSECAG00000002561	ENSECAT00000002523	Transcript	missense_variant	88	88	30	I/V	Atc/Gtc	-	STRAND=-1
10_25709448_G/A	10:25709448	A	ENSECAG00000003132	ENSECAT00000003026	Transcript	missense_variant	38	38	13	R/Q	cGg/cAg	-	STRAND=1
10_25710038_G/T	10:25710038	T	ENSECAG00000003132	ENSECAT00000003026	Transcript	missense_variant	628	628	210	A/S	Gcc/Tcc	-	STRAND=1
10_25710047_G/A	10:25710047	A	ENSECAG00000003132	ENSECAT00000003026	Transcript	missense_variant	637	637	213	V/I	Gtc/Atc	-	STRAND=1
10_25730627_C/T	10:25730627	T	ENSECAG00000016481	ENSECAT00000017292	Transcript	missense_variant	1319	1319	440	R/H	cGt/cAt	-	STRAND=-1	SYMBOL=ZIM2	SYMBOL_SOURCE=HGNC	HGNC_ID=HGNC:12875
10_25782454_C/T	10:25782454	T	ENSECAG00000016802	ENSECAT00000017824	Transcript	missense_variant	3728	3728	1243	S/N	aGt/aAt	-	STRAND=-1	SYMBOL=PEG3	SYMBOL_SOURCE=HGNC	HGNC_ID=HGNC:8826
10_26029287_A/G	10:26029287	G	ENSECAG00000026986	ENSECAT00000029117	Transcript	missense_variant	176	176	59	N/S	aAt/aGt	-	STRAND=1	SYMBOL=USP29	SYMBOL_SOURCE=HGNC	HGNC_ID=HGNC:18563
10_26031293_G/A	10:26031293	A	ENSECAG00000026986	ENSECAT00000029117	Transcript	missense_variant	2126	2126	709	C/Y	tGt/tAt	-	STRAND=1	SYMBOL=USP29	SYMBOL_SOURCE=HGNC	HGNC_ID=HGNC:18563
10_26107866_A/C	10:26107866	C	ENSECAG00000021736	ENSECAT00000023290	Transcript	splice_region_variant,intron_variant	-	-	-	-	-	-	STRAND=1	SYMBOL=AURKC	SYMBOL_SOURCE=HGNC	HGNC_ID=HGNC:11391
10_26253516_A/C	10:26253516	C	ENSECAG00000009053	ENSECAT00000009200	Transcript	missense_variant	1455	1455	485	E/D	gaA/gaC	-	STRAND=1	SYMBOL=ZNF304	SYMBOL_SOURCE=HGNC	HGNC_ID=HGNC:13505
10_26253917_G/C	10:26253917	C	ENSECAG00000009053	ENSECAT00000009200	Transcript	missense_variant	1856	1856	619	R/T	aGg/aCg	-	STRAND=1	SYMBOL=ZNF304	SYMBOL_SOURCE=HGNC	HGNC_ID=HGNC:13505
10_26345838_G/C	10:26345838	C	ENSECAG00000009216	ENSECAT00000009376	Transcript	missense_variant	899	899	300	R/T	aGg/aCg	-	STRAND=1	SYMBOL=ZNF548	SYMBOL_SOURCE=HGNC	HGNC_ID=HGNC:26561
10_26404751_C/A	10:26404751	A	ENSECAG00000003209	ENSECAT00000003053	Transcript	missense_variant	355	355	119	G/C	Ggt/Tgt	-	STRAND=-1	SYMBOL=ZNF772	SYMBOL_SOURCE=HGNC	HGNC_ID=HGNC:33106
10_26404946_C/T	10:26404946	T	ENSECAG00000003209	ENSECAT00000003053	Transcript	missense_variant	160	160	54	E/K	Gag/Aag	-	STRAND=-1	SYMBOL=ZNF772	SYMBOL_SOURCE=HGNC	HGNC_ID=HGNC:33106
10_26405047_C/T	10:26405047	T	ENSECAG00000003209	ENSECAT00000003053	Transcript	missense_variant	59	59	20	G/E	gGa/gAa	-	STRAND=-1	SYMBOL=ZNF772	SYMBOL_SOURCE=HGNC	HGNC_ID=HGNC:33106
10_26487144_A/G	10:26487144	G	ENSECAG00000011096	ENSECAT00000011514	Transcript	missense_variant	597	583	195	S/P	Tcc/Ccc	-	STRAND=-1
10_26487144_A/G	10:26487144	G	ENSECAG00000011096	ENSECAT00000011557	Transcript	missense_variant	597	583	195	S/P	Tcc/Ccc	-	STRAND=-1
10_26487581_T/C	10:26487581	C	ENSECAG00000011096	ENSECAT00000011514	Transcript	missense_variant	160	146	49	E/G	gAa/gGa	-	STRAND=-1
10_26487581_T/C	10:26487581	C	ENSECAG00000011096	ENSECAT00000011557	Transcript	missense_variant	160	146	49	E/G	gAa/gGa	-	STRAND=-1
10_26550825_A/G	10:26550825	G	ENSECAG00000012864	ENSECAT00000013326	Transcript	missense_variant	160	160	54	N/D	Aat/Gat	-	STRAND=1	SYMBOL=ZNF530	SYMBOL_SOURCE=HGNC	HGNC_ID=HGNC:29297
10_26854859_A/G	10:26854859	G	ENSECAG00000013505	ENSECAT00000014060	Transcript	missense_variant	140	140	47	N/S	aAt/aGt	-	STRAND=1
10_26854859_A/G	10:26854859	G	ENSECAG00000013505	ENSECAT00000014113	Transcript	missense_variant	140	140	47	N/S	aAt/aGt	-	STRAND=1
10_26854859_A/G	10:26854859	G	ENSECAG00000013505	ENSECAT00000014186	Transcript	missense_variant	134	134	45	N/S	aAt/aGt	-	STRAND=1
10_26854893_C/G	10:26854893	G	ENSECAG00000013505	ENSECAT00000014060	Transcript	missense_variant	174	174	58	H/Q	caC/caG	-	STRAND=1
10_26854893_C/G	10:26854893	G	ENSECAG00000013505	ENSECAT00000014113	Transcript	missense_variant	174	174	58	H/Q	caC/caG	-	STRAND=1
10_26854893_C/G	10:26854893	G	ENSECAG00000013505	ENSECAT00000014186	Transcript	missense_variant	168	168	56	H/Q	caC/caG	-	STRAND=1
10_26888413_A/C	10:26888413	C	ENSECAG00000014781	ENSECAT00000015410	Transcript	splice_region_variant,non_coding_transcript_exon_variant,non_coding_transcript_variant	449	-	-	-	-	-	STRAND=1
10_26888420_A/C	10:26888420	C	ENSECAG00000014781	ENSECAT00000015410	Transcript	splice_region_variant,non_coding_transcript_exon_variant,non_coding_transcript_variant	454	-	-	-	-	-	STRAND=1
10_27050731_C/T	10:27050731	T	ENSECAG00000014918	ENSECAT00000015598	Transcript	missense_variant	1034	1034	345	S/N	aGt/aAt	-	STRAND=-1	SYMBOL=ZNF154	SYMBOL_SOURCE=HGNC	HGNC_ID=HGNC:12939
10_27069526_C/T	10:27069526	T	ENSECAG00000015200	ENSECAT00000015889	Transcript	missense_variant	854	854	285	R/H	cGt/cAt	-	STRAND=-1
10_27070842_T/C	10:27070842	C	ENSECAG00000015200	ENSECAT00000015889	Transcript	missense_variant	163	163	55	N/D	Aat/Gat	-	STRAND=-1
10_27096078_C/T	10:27096078	T	ENSECAG00000016657	ENSECAT00000017482	Transcript	missense_variant	820	322	108	V/I	Gtt/Att	-	STRAND=-1	SYMBOL=ZNF211	SYMBOL_SOURCE=HGNC	HGNC_ID=HGNC:13003
10_27135498_C/G	10:27135498	G	ENSECAG00000017293	ENSECAT00000018240	Transcript	splice_region_variant,intron_variant	-	-	-	-	-	-	STRAND=-1
10_27143605_C/G	10:27143605	G	ENSECAG00000017293	ENSECAT00000018240	Transcript	missense_variant	789	789	263	E/D	gaG/gaC	-	STRAND=-1
10_27144458_C/A	10:27144458	A	ENSECAG00000017293	ENSECAT00000018240	Transcript	missense_variant	314	314	105	S/I	aGc/aTc	-	STRAND=-1
10_27144612_C/G	10:27144612	G	ENSECAG00000017293	ENSECAT00000018240	Transcript	missense_variant	160	160	54	E/Q	Gag/Cag	-	STRAND=-1
10_27236991_T/C	10:27236991	C	ENSECAG00000002193	ENSECAT00000002063	Transcript	missense_variant	1292	1292	431	Q/R	cAg/cGg	-	STRAND=-1
10_27278584_T/C	10:27278584	C	ENSECAG00000002317	ENSECAT00000002138	Transcript	missense_variant	1511	1511	504	Q/R	cAg/cGg	-	STRAND=-1
10_27278778_A/C	10:27278778	C	ENSECAG00000002317	ENSECAT00000002138	Transcript	missense_variant	1317	1317	439	S/R	agT/agG	-	STRAND=-1
10_27278831_C/T	10:27278831	T	ENSECAG00000002317	ENSECAT00000002138	Transcript	missense_variant	1264	1264	422	V/I	Gtt/Att	-	STRAND=-1
10_27279739_C/T	10:27279739	T	ENSECAG00000002317	ENSECAT00000002138	Transcript	missense_variant	356	356	119	R/K	aGg/aAg	-	STRAND=-1
10_27279938_G/A	10:27279938	A	ENSECAG00000002317	ENSECAT00000002138	Transcript	missense_variant	157	157	53	L/F	Ctt/Ttt	-	STRAND=-1
10_27279951_C/G	10:27279951	G	ENSECAG00000002317	ENSECAT00000002138	Transcript	missense_variant	144	144	48	K/N	aaG/aaC	-	STRAND=-1
10_27279976_T/C	10:27279976	C	ENSECAG00000002317	ENSECAT00000002138	Transcript	missense_variant	119	119	40	H/R	cAt/cGt	-	STRAND=-1
10_27323600_G/A	10:27323600	A	ENSECAG00000018847	ENSECAT00000019929	Transcript	missense_variant	1225	1225	409	P/S	Cct/Tct	-	STRAND=-1
10_27511713_T/C	10:27511713	C	ENSECAG00000019609	ENSECAT00000020753	Transcript	splice_donor_variant	-	-	-	-	-	-	STRAND=1
10_27511714_G/A	10:27511714	A	ENSECAG00000019609	ENSECAT00000020753	Transcript	splice_region_variant,intron_variant	-	-	-	-	-	-	STRAND=1
10_27512071_T/C	10:27512071	C	ENSECAG00000019609	ENSECAT00000020779	Transcript	missense_variant	188	188	63	V/A	gTg/gCg	-	STRAND=1
10_27512146_G/A	10:27512146	A	ENSECAG00000019609	ENSECAT00000020779	Transcript	missense_variant	263	263	88	S/N	aGt/aAt	-	STRAND=1
10_27549198_A/G	10:27549198	G	ENSECAG00000000508	ENSECAT00000000431	Transcript	splice_acceptor_variant	-	-	-	-	-	-	STRAND=1
10_27865760_T/C	10:27865760	C	ENSECAG00000013122	ENSECAT00000013612	Transcript	missense_variant	349	349	117	F/L	Ttc/Ctc	-	STRAND=1	SYMBOL=ZNF544	SYMBOL_SOURCE=HGNC	HGNC_ID=HGNC:16759
10_27891407_T/C	10:27891407	C	ENSECAG00000013553	ENSECAT00000014134	Transcript	missense_variant	317	317	106	V/A	gTg/gCg	-	STRAND=1	SYMBOL=ZNF8	SYMBOL_SOURCE=HGNC	HGNC_ID=HGNC:13154
10_27927218_G/A	10:27927218	A	ENSECAG00000002455	ENSECAT00000002276	Transcript	missense_variant	356	265	89	E/K	Gag/Aag	-	STRAND=1	SYMBOL=ZSCAN22	SYMBOL_SOURCE=HGNC	HGNC_ID=HGNC:4929
10_27977335_T/G	10:27977335	G	ENSECAG00000016340	ENSECAT00000017124	Transcript	missense_variant	532	487	163	F/V	Ttc/Gtc	-	STRAND=1	SYMBOL=RPS5	SYMBOL_SOURCE=HGNC	HGNC_ID=HGNC:10426
10_28025402_A/T	10:28025402	T	ENSECAG00000016375	ENSECAT00000017230	Transcript	missense_variant	951	951	317	N/K	aaT/aaA	-	STRAND=-1	SYMBOL=ZNF749	SYMBOL_SOURCE=HGNC	HGNC_ID=HGNC:32783
10_28085303_G/A	10:28085303	A	ENSECAG00000016453	ENSECAT00000017273	Transcript	missense_variant	243	233	78	S/N	aGc/aAc	-	STRAND=1
10_28155647_C/A	10:28155647	A	ENSECAG00000010774	ENSECAT00000011246	Transcript	missense_variant	1273	1273	425	P/T	Ccc/Acc	-	STRAND=1	SYMBOL=TRIM28	SYMBOL_SOURCE=HGNC	HGNC_ID=HGNC:16384
10_28170834_G/C	10:28170834	C	ENSECAG00000016471	ENSECAT00000017326	Transcript	missense_variant	971	971	324	T/S	aCt/aGt	-	STRAND=-1	SYMBOL=MZF1	SYMBOL_SOURCE=HGNC	HGNC_ID=HGNC:13108
10_28292776_G/A	10:28292776	A	ENSECAG00000017971	ENSECAT00000019064	Transcript	missense_variant	232	232	78	V/I	Gtc/Atc	-	STRAND=1	SYMBOL=DDX43	SYMBOL_SOURCE=HGNC	HGNC_ID=HGNC:18677
10_28320598_T/A	10:28320598	A	ENSECAG00000019809	ENSECAT00000020974	Transcript	missense_variant	898	896	299	Y/F	tAt/tTt	-	STRAND=-1	SYMBOL=MB21D1	SYMBOL_SOURCE=HGNC	HGNC_ID=HGNC:21367
10_28331658_C/T	10:28331658	T	ENSECAG00000019809	ENSECAT00000020974	Transcript	missense_variant	216	214	72	V/I	Gtt/Att	-	STRAND=-1	SYMBOL=MB21D1	SYMBOL_SOURCE=HGNC	HGNC_ID=HGNC:21367
10_28370372_G/A	10:28370372	A	ENSECAG00000019823	ENSECAT00000021015	Transcript	missense_variant	388	388	130	V/M	Gtg/Atg	-	STRAND=1	SYMBOL=MTO1	SYMBOL_SOURCE=HGNC	HGNC_ID=HGNC:19261
10_28372622_C/G	10:28372622	G	ENSECAG00000019823	ENSECAT00000021015	Transcript	missense_variant	679	679	227	Q/E	Cag/Gag	-	STRAND=1	SYMBOL=MTO1	SYMBOL_SOURCE=HGNC	HGNC_ID=HGNC:19261
10_28613313_G/T	10:28613313	T	ENSECAG00000023066	ENSECAT00000024883	Transcript	missense_variant	506	506	169	R/L	cGg/cTg	-	STRAND=1	SYMBOL=CD109	SYMBOL_SOURCE=HGNC	HGNC_ID=HGNC:21685
10_28700053_A/G	10:28700053	G	ENSECAG00000023066	ENSECAT00000024883	Transcript	missense_variant	3172	3172	1058	I/V	Att/Gtt	-	STRAND=1	SYMBOL=CD109	SYMBOL_SOURCE=HGNC	HGNC_ID=HGNC:21685
10_29314129_C/T	10:29314129	T	ENSECAG00000002639	ENSECAT00000002513	Transcript	stop_gained	169	169	57	R/*	Cga/Tga	-	STRAND=1
10_29314408_T/G	10:29314408	G	ENSECAG00000002639	ENSECAT00000002513	Transcript	missense_variant	448	448	150	Y/D	Tac/Gac	-	STRAND=1
10_29552051_G/A	10:29552051	A	ENSECAG00000025063	ENSECAT00000027050	Transcript	missense_variant,splice_region_variant	385	385	129	R/C	Cgt/Tgt	-	STRAND=-1
10_29552222_G/A	10:29552222	A	ENSECAG00000025063	ENSECAT00000027050	Transcript	missense_variant	218	218	73	T/M	aCg/aTg	-	STRAND=-1
10_29812723_A/C	10:29812723	C	ENSECAG00000025065	ENSECAT00000027086	Transcript	missense_variant	7055	7055	2352	V/G	gTg/gGg	-	STRAND=-1	SYMBOL=COL12A1	SYMBOL_SOURCE=HGNC	HGNC_ID=HGNC:2188
10_29814707_A/C	10:29814707	C	ENSECAG00000025065	ENSECAT00000027086	Transcript	splice_donor_variant	-	-	-	-	-	-	STRAND=-1	SYMBOL=COL12A1	SYMBOL_SOURCE=HGNC	HGNC_ID=HGNC:2188
10_29926677_G/A	10:29926677	A	ENSECAG00000012469	ENSECAT00000012977	Transcript	missense_variant	24	16	6	R/W	Cgg/Tgg	-	STRAND=-1	SYMBOL=COX7A2	SYMBOL_SOURCE=HGNC	HGNC_ID=HGNC:2288
10_30102755_C/T	10:30102755	T	ENSECAG00000018916	ENSECAT00000020111	Transcript	missense_variant	518	145	49	V/M	Gtg/Atg	-	STRAND=-1	SYMBOL=FILIP1	SYMBOL_SOURCE=HGNC	HGNC_ID=HGNC:21015
10_30319397_A/G	10:30319397	G	ENSECAG00000021001	ENSECAT00000022431	Transcript	missense_variant	227	227	76	K/R	aAg/aGg	-	STRAND=1	SYMBOL=SENP6	SYMBOL_SOURCE=HGNC	HGNC_ID=HGNC:20944
10_30366972_T/G	10:30366972	G	ENSECAG00000021001	ENSECAT00000022431	Transcript	missense_variant	1503	1503	501	N/K	aaT/aaG	-	STRAND=1	SYMBOL=SENP6	SYMBOL_SOURCE=HGNC	HGNC_ID=HGNC:20944
10_30366979_C/G	10:30366979	G	ENSECAG00000021001	ENSECAT00000022431	Transcript	missense_variant	1510	1510	504	H/D	Cat/Gat	-	STRAND=1	SYMBOL=SENP6	SYMBOL_SOURCE=HGNC	HGNC_ID=HGNC:20944
10_30368199_A/T	10:30368199	T	ENSECAG00000021001	ENSECAT00000022431	Transcript	missense_variant	1757	1757	586	K/I	aAa/aTa	-	STRAND=1	SYMBOL=SENP6	SYMBOL_SOURCE=HGNC	HGNC_ID=HGNC:20944
10_30368210_G/C	10:30368210	C	ENSECAG00000021001	ENSECAT00000022431	Transcript	missense_variant	1768	1768	590	V/L	Gtg/Ctg	-	STRAND=1	SYMBOL=SENP6	SYMBOL_SOURCE=HGNC	HGNC_ID=HGNC:20944
10_30550077_A/G	10:30550077	G	ENSECAG00000024053	ENSECAT00000026220	Transcript	missense_variant	2956	2936	979	K/R	aAa/aGa	-	STRAND=1	SYMBOL=MYO6	SYMBOL_SOURCE=HGNC	HGNC_ID=HGNC:7605
10_30550077_A/G	10:30550077	G	ENSECAG00000024053	ENSECAT00000026222	Transcript	missense_variant	2956	2936	979	K/R	aAa/aGa	-	STRAND=1	SYMBOL=MYO6	SYMBOL_SOURCE=HGNC	HGNC_ID=HGNC:7605
10_30550077_A/G	10:30550077	G	ENSECAG00000024053	ENSECAT00000026224	Transcript	missense_variant	2956	2936	979	K/R	aAa/aGa	-	STRAND=1	SYMBOL=MYO6	SYMBOL_SOURCE=HGNC	HGNC_ID=HGNC:7605
10_30631105_G/A	10:30631105	A	ENSECAG00000019440	ENSECAT00000020675	Transcript	splice_region_variant,synonymous_variant	837	837	279	D	gaC/gaT	-	STRAND=-1	SYMBOL=IMPG1	SYMBOL_SOURCE=HGNC	HGNC_ID=HGNC:6055
10_30631105_G/A	10:30631105	A	ENSECAG00000019440	ENSECAT00000020714	Transcript	splice_region_variant,synonymous_variant	831	831	277	D	gaC/gaT	-	STRAND=-1	SYMBOL=IMPG1	SYMBOL_SOURCE=HGNC	HGNC_ID=HGNC:6055
10_31641850_C/T	10:31641850	T	ENSECAG00000002857	ENSECAT00000002732	Transcript	missense_variant	61	61	21	G/S	Ggc/Agc	-	STRAND=-1
10_33070503_C/G	10:33070503	G	ENSECAG00000008305	ENSECAT00000008375	Transcript	missense_variant	299	299	100	S/T	aGc/aCc	-	STRAND=-1
10_33211802_A/G	10:33211802	G	ENSECAG00000010684	ENSECAT00000011576	Transcript	splice_region_variant,intron_variant	-	-	-	-	-	-	STRAND=-1	SYMBOL=PHIP	SYMBOL_SOURCE=HGNC	HGNC_ID=HGNC:15673
10_33959771_C/T	10:33959771	T	ENSECAG00000002925	ENSECAT00000002758	Transcript	missense_variant	416	416	139	G/D	gGt/gAt	-	STRAND=-1
10_34223290_A/C	10:34223290	C	ENSECAG00000023776	ENSECAT00000025743	Transcript	missense_variant	981	981	327	L/F	ttA/ttC	-	STRAND=1	SYMBOL=TTK	SYMBOL_SOURCE=HGNC	HGNC_ID=HGNC:12401
10_34531313_G/A	10:34531313	A	ENSECAG00000009840	ENSECAT00000010232	Transcript	splice_region_variant,3_prime_UTR_variant	1235	-	-	-	-	-	STRAND=1	SYMBOL=BCKDHB	SYMBOL_SOURCE=HGNC	HGNC_ID=HGNC:987
10_34605683_A/T	10:34605683	T	ENSECAG00000014007	ENSECAT00000014579	Transcript	missense_variant	52	52	18	R/W	Agg/Tgg	-	STRAND=1
10_34605690_G/C	10:34605690	C	ENSECAG00000014007	ENSECAT00000014579	Transcript	missense_variant	59	59	20	R/T	aGg/aCg	-	STRAND=1
10_34606075_G/T	10:34606075	T	ENSECAG00000014007	ENSECAT00000014579	Transcript	missense_variant	428	428	143	R/I	aGa/aTa	-	STRAND=1
10_34606104_A/G	10:34606104	G	ENSECAG00000014007	ENSECAT00000014579	Transcript	missense_variant	457	457	153	I/V	Ata/Gta	-	STRAND=1
10_34733633_A/G	10:34733633	G	ENSECAG00000002970	ENSECAT00000002801	Transcript	missense_variant	461	461	154	F/S	tTt/tCt	-	STRAND=-1
10_34733925_T/C	10:34733925	C	ENSECAG00000002970	ENSECAT00000002801	Transcript	missense_variant	169	169	57	S/G	Agc/Ggc	-	STRAND=-1
10_36138994_A/G	10:36138994	G	ENSECAG00000014738	ENSECAT00000015693	Transcript	missense_variant	2894	2894	965	M/T	aTg/aCg	-	STRAND=-1	SYMBOL=IBTK	SYMBOL_SOURCE=HGNC	HGNC_ID=HGNC:17853
10_36157464_G/A	10:36157464	A	ENSECAG00000014738	ENSECAT00000015693	Transcript	splice_region_variant,intron_variant	-	-	-	-	-	-	STRAND=-1	SYMBOL=IBTK	SYMBOL_SOURCE=HGNC	HGNC_ID=HGNC:17853
10_36159801_T/C	10:36159801	C	ENSECAG00000014738	ENSECAT00000015693	Transcript	missense_variant	2006	2006	669	N/S	aAt/aGt	-	STRAND=-1	SYMBOL=IBTK	SYMBOL_SOURCE=HGNC	HGNC_ID=HGNC:17853
10_36517438_C/T	10:36517438	T	ENSECAG00000022792	ENSECAT00000024314	Transcript	missense_variant	877	877	293	V/I	Gta/Ata	-	STRAND=-1
10_36517715_A/G	10:36517715	G	ENSECAG00000022792	ENSECAT00000024314	Transcript	missense_variant	602	602	201	I/T	aTa/aCa	-	STRAND=-1
10_36517776_C/A	10:36517776	A	ENSECAG00000022792	ENSECAT00000024314	Transcript	missense_variant	541	541	181	V/F	Gtt/Ttt	-	STRAND=-1
10_36517880_T/C	10:36517880	C	ENSECAG00000022792	ENSECAT00000024314	Transcript	missense_variant	437	437	146	D/G	gAt/gGt	-	STRAND=-1
10_36519126_T/C	10:36519126	C	ENSECAG00000022792	ENSECAT00000024314	Transcript	missense_variant	343	343	115	I/V	Atc/Gtc	-	STRAND=-1
10_36519174_A/T	10:36519174	T	ENSECAG00000022792	ENSECAT00000024314	Transcript	missense_variant	295	295	99	W/R	Tgg/Agg	-	STRAND=-1
10_3688682_A/G	10:3688682	G	ENSECAG00000017052	ENSECAT00000018022	Transcript	missense_variant	699	592	198	N/D	Aac/Gac	-	STRAND=1	SYMBOL=ZNF507	SYMBOL_SOURCE=Uniprot_gn
10_36935626_A/G	10:36935626	G	ENSECAG00000004513	ENSECAT00000006627	Transcript	missense_variant	1125	1055	352	K/R	aAa/aGa	-	STRAND=1	SYMBOL=DOPEY1	SYMBOL_SOURCE=HGNC	HGNC_ID=HGNC:21194
10_36955222_G/A	10:36955222	A	ENSECAG00000004513	ENSECAT00000006627	Transcript	missense_variant	3752	3682	1228	V/M	Gtg/Atg	-	STRAND=1	SYMBOL=DOPEY1	SYMBOL_SOURCE=HGNC	HGNC_ID=HGNC:21194
10_36978149_G/T	10:36978149	T	ENSECAG00000004513	ENSECAT00000006627	Transcript	missense_variant	6904	6834	2278	R/S	agG/agT	-	STRAND=1	SYMBOL=DOPEY1	SYMBOL_SOURCE=HGNC	HGNC_ID=HGNC:21194
10_36978183_C/A	10:36978183	A	ENSECAG00000004513	ENSECAT00000006627	Transcript	missense_variant	6938	6868	2290	L/I	Ctt/Att	-	STRAND=1	SYMBOL=DOPEY1	SYMBOL_SOURCE=HGNC	HGNC_ID=HGNC:21194
10_37133513_G/A	10:37133513	A	ENSECAG00000024482	ENSECAT00000026550	Transcript	splice_region_variant,intron_variant	-	-	-	-	-	-	STRAND=-1	SYMBOL=ME1	SYMBOL_SOURCE=Uniprot_gn
10_3726048_G/C	10:3726048	C	ENSECAG00000017052	ENSECAT00000018022	Transcript	missense_variant	2728	2621	874	S/T	aGt/aCt	-	STRAND=1	SYMBOL=ZNF507	SYMBOL_SOURCE=Uniprot_gn
10_37285721_G/A	10:37285721	A	ENSECAG00000003201	ENSECAT00000003109	Transcript	missense_variant	832	811	271	A/T	Gca/Aca	-	STRAND=1	SYMBOL=PRSS35	SYMBOL_SOURCE=EntrezGene
10_37334825_G/A	10:37334825	A	ENSECAG00000006998	ENSECAT00000008045	Transcript	missense_variant	1419	1387	463	P/S	Ccc/Tcc	-	STRAND=-1	SYMBOL=SNAP91	SYMBOL_SOURCE=HGNC	HGNC_ID=HGNC:14986
10_37334825_G/A	10:37334825	A	ENSECAG00000006998	ENSECAT00000008052	Transcript	missense_variant	1413	1381	461	P/S	Ccc/Tcc	-	STRAND=-1	SYMBOL=SNAP91	SYMBOL_SOURCE=HGNC	HGNC_ID=HGNC:14986
10_37354884_G/A	10:37354884	A	ENSECAG00000006998	ENSECAT00000008045	Transcript	missense_variant	1039	1007	336	A/V	gCg/gTg	-	STRAND=-1	SYMBOL=SNAP91	SYMBOL_SOURCE=HGNC	HGNC_ID=HGNC:14986
10_37354884_G/A	10:37354884	A	ENSECAG00000006998	ENSECAT00000008052	Transcript	missense_variant	1033	1001	334	A/V	gCg/gTg	-	STRAND=-1	SYMBOL=SNAP91	SYMBOL_SOURCE=HGNC	HGNC_ID=HGNC:14986
10_37598402_C/A	10:37598402	A	ENSECAG00000019841	ENSECAT00000021192	Transcript	splice_region_variant,intron_variant	-	-	-	-	-	-	STRAND=1	SYMBOL=CYB5R4	SYMBOL_SOURCE=HGNC	HGNC_ID=HGNC:20147
10_37598402_C/A	10:37598402	A	ENSECAG00000019841	ENSECAT00000021203	Transcript	splice_region_variant,intron_variant	-	-	-	-	-	-	STRAND=1	SYMBOL=CYB5R4	SYMBOL_SOURCE=HGNC	HGNC_ID=HGNC:20147
10_37604445_G/A	10:37604445	A	ENSECAG00000019841	ENSECAT00000021192	Transcript	missense_variant	589	589	197	V/I	Gta/Ata	-	STRAND=1	SYMBOL=CYB5R4	SYMBOL_SOURCE=HGNC	HGNC_ID=HGNC:20147
10_37604445_G/A	10:37604445	A	ENSECAG00000019841	ENSECAT00000021203	Transcript	missense_variant	544	544	182	V/I	Gta/Ata	-	STRAND=1	SYMBOL=CYB5R4	SYMBOL_SOURCE=HGNC	HGNC_ID=HGNC:20147
10_3768234_G/A	10:3768234	A	ENSECAG00000000212	ENSECAT00000000425	Transcript	missense_variant	607	586	196	V/I	Gtc/Atc	-	STRAND=1	SYMBOL=DPY19L3	SYMBOL_SOURCE=HGNC	HGNC_ID=HGNC:27120
10_37751892_C/G	10:37751892	G	ENSECAG00000022686	ENSECAT00000024202	Transcript	missense_variant,splice_region_variant	228	228	76	D/E	gaC/gaG	-	STRAND=1	SYMBOL=MRAP2	SYMBOL_SOURCE=HGNC	HGNC_ID=HGNC:21232
10_37778690_T/C	10:37778690	C	ENSECAG00000022698	ENSECAT00000024417	Transcript	splice_region_variant,intron_variant	-	-	-	-	-	-	STRAND=-1	SYMBOL=CEP162	SYMBOL_SOURCE=HGNC	HGNC_ID=HGNC:21107
10_37781661_G/A	10:37781661	A	ENSECAG00000022698	ENSECAT00000024417	Transcript	missense_variant	3668	3668	1223	T/I	aCa/aTa	-	STRAND=-1	SYMBOL=CEP162	SYMBOL_SOURCE=HGNC	HGNC_ID=HGNC:21107
10_37781674_C/T	10:37781674	T	ENSECAG00000022698	ENSECAT00000024417	Transcript	missense_variant	3655	3655	1219	A/T	Gca/Aca	-	STRAND=-1	SYMBOL=CEP162	SYMBOL_SOURCE=HGNC	HGNC_ID=HGNC:21107
10_37805227_A/G	10:37805227	G	ENSECAG00000022698	ENSECAT00000024417	Transcript	missense_variant	1835	1835	612	I/T	aTt/aCt	-	STRAND=-1	SYMBOL=CEP162	SYMBOL_SOURCE=HGNC	HGNC_ID=HGNC:21107
10_37813194_G/T	10:37813194	T	ENSECAG00000022698	ENSECAT00000024417	Transcript	missense_variant	1574	1574	525	T/N	aCt/aAt	-	STRAND=-1	SYMBOL=CEP162	SYMBOL_SOURCE=HGNC	HGNC_ID=HGNC:21107
10_37818649_G/C	10:37818649	C	ENSECAG00000022698	ENSECAT00000024417	Transcript	splice_region_variant,intron_variant	-	-	-	-	-	-	STRAND=-1	SYMBOL=CEP162	SYMBOL_SOURCE=HGNC	HGNC_ID=HGNC:21107
10_37819562_C/G	10:37819562	G	ENSECAG00000022698	ENSECAT00000024417	Transcript	missense_variant	980	980	327	R/P	cGt/cCt	-	STRAND=-1	SYMBOL=CEP162	SYMBOL_SOURCE=HGNC	HGNC_ID=HGNC:21107
10_37839058_C/T	10:37839058	T	ENSECAG00000022698	ENSECAT00000024417	Transcript	missense_variant	524	524	175	R/Q	cGa/cAa	-	STRAND=-1	SYMBOL=CEP162	SYMBOL_SOURCE=HGNC	HGNC_ID=HGNC:21107
10_37844679_C/T	10:37844679	T	ENSECAG00000022698	ENSECAT00000024417	Transcript	missense_variant	163	163	55	E/K	Gaa/Aaa	-	STRAND=-1	SYMBOL=CEP162	SYMBOL_SOURCE=HGNC	HGNC_ID=HGNC:21107
10_38932695_T/C	10:38932695	C	ENSECAG00000011819	ENSECAT00000013406	Transcript	missense_variant,splice_region_variant	463	463	155	N/D	Aat/Gat	-	STRAND=-1	SYMBOL=SNX14	SYMBOL_SOURCE=HGNC	HGNC_ID=HGNC:14977
10_38932695_T/C	10:38932695	C	ENSECAG00000011819	ENSECAT00000013411	Transcript	missense_variant,splice_region_variant	463	463	155	N/D	Aat/Gat	-	STRAND=-1	SYMBOL=SNX14	SYMBOL_SOURCE=HGNC	HGNC_ID=HGNC:14977
10_38977725_A/G	10:38977725	G	ENSECAG00000012464	ENSECAT00000012925	Transcript	missense_variant	1321	725	242	L/P	cTa/cCa	-	STRAND=-1	SYMBOL=SYNCRIP	SYMBOL_SOURCE=HGNC	HGNC_ID=HGNC:16918
10_3937661_G/A	10:3937661	A	ENSECAG00000019736	ENSECAT00000021221	Transcript	missense_variant	958	917	306	T/I	aCc/aTc	-	STRAND=-1	SYMBOL=ANKRD27	SYMBOL_SOURCE=HGNC	HGNC_ID=HGNC:25310
10_39938771_A/C	10:39938771	C	ENSECAG00000018841	ENSECAT00000019923	Transcript	missense_variant	241	241	81	S/A	Tcc/Gcc	-	STRAND=-1	SYMBOL=CGA	SYMBOL_SOURCE=HGNC	HGNC_ID=HGNC:1885
10_40074826_G/A	10:40074826	A	ENSECAG00000018906	ENSECAT00000020092	Transcript	missense_variant	2592	2551	851	V/I	Gtt/Att	-	STRAND=1	SYMBOL=ZNF292	SYMBOL_SOURCE=HGNC	HGNC_ID=HGNC:18410
10_40077948_A/G	10:40077948	G	ENSECAG00000018906	ENSECAT00000020092	Transcript	missense_variant	5684	5643	1881	I/M	atA/atG	-	STRAND=1	SYMBOL=ZNF292	SYMBOL_SOURCE=HGNC	HGNC_ID=HGNC:18410
10_40101248_G/A	10:40101248	A	ENSECAG00000003439	ENSECAT00000003291	Transcript	missense_variant	530	530	177	T/M	aCg/aTg	-	STRAND=-1	SYMBOL=GJB7	SYMBOL_SOURCE=HGNC	HGNC_ID=HGNC:16690
10_4013650_T/G	10:4013650	G	ENSECAG00000009223	ENSECAT00000009416	Transcript	splice_region_variant,intron_variant	-	-	-	-	-	-	STRAND=1	SYMBOL=TDRD12	SYMBOL_SOURCE=HGNC	HGNC_ID=HGNC:25044
10_40200822_T/G	10:40200822	G	ENSECAG00000019544	ENSECAT00000021055	Transcript	missense_variant	178	171	57	S/R	agT/agG	-	STRAND=1
10_40258912_A/G	10:40258912	G	ENSECAG00000007207	ENSECAT00000007519	Transcript	splice_region_variant,intron_variant	-	-	-	-	-	-	STRAND=1	SYMBOL=SLC35A1	SYMBOL_SOURCE=HGNC	HGNC_ID=HGNC:11021
10_40271061_C/T	10:40271061	T	ENSECAG00000011589	ENSECAT00000012393	Transcript	missense_variant	1142	1129	377	D/N	Gat/Aat	-	STRAND=-1	SYMBOL=RARS2	SYMBOL_SOURCE=HGNC	HGNC_ID=HGNC:21406
10_40342384_T/G	10:40342384	G	ENSECAG00000017727	ENSECAT00000019391	Transcript	missense_variant	105	105	35	D/E	gaT/gaG	-	STRAND=1	SYMBOL=ORC3	SYMBOL_SOURCE=HGNC	HGNC_ID=HGNC:8489
10_40342384_T/G	10:40342384	G	ENSECAG00000017727	ENSECAT00000019448	Transcript	missense_variant	105	105	35	D/E	gaT/gaG	-	STRAND=1	SYMBOL=ORC3	SYMBOL_SOURCE=HGNC	HGNC_ID=HGNC:8489
10_40652449_T/G	10:40652449	G	ENSECAG00000003483	ENSECAT00000003332	Transcript	missense_variant	669	669	223	E/D	gaA/gaC	-	STRAND=-1
10_40652466_T/C	10:40652466	C	ENSECAG00000003483	ENSECAT00000003332	Transcript	missense_variant	652	652	218	K/E	Aaa/Gaa	-	STRAND=-1
10_41293852_A/G	10:41293852	G	ENSECAG00000012605	ENSECAT00000013489	Transcript	splice_region_variant,intron_variant	-	-	-	-	-	-	STRAND=-1	SYMBOL=RNGTT	SYMBOL_SOURCE=HGNC	HGNC_ID=HGNC:10073
10_41370579_T/C	10:41370579	C	ENSECAG00000012605	ENSECAT00000013489	Transcript	missense_variant	1112	1093	365	I/V	Att/Gtt	-	STRAND=-1	SYMBOL=RNGTT	SYMBOL_SOURCE=HGNC	HGNC_ID=HGNC:10073
10_41736345_C/T	10:41736345	T	ENSECAG00000012492	ENSECAT00000013164	Transcript	missense_variant	847	847	283	V/I	Gtc/Atc	-	STRAND=-1	SYMBOL=UBE2J1	SYMBOL_SOURCE=HGNC	HGNC_ID=HGNC:17598
10_41741966_A/T	10:41741966	T	ENSECAG00000012492	ENSECAT00000013164	Transcript	missense_variant	643	643	215	S/T	Tca/Aca	-	STRAND=-1	SYMBOL=UBE2J1	SYMBOL_SOURCE=HGNC	HGNC_ID=HGNC:17598
10_4180076_A/G	10:4180076	G	ENSECAG00000020513	ENSECAT00000021910	Transcript	splice_region_variant,intron_variant	-	-	-	-	-	-	STRAND=-1	SYMBOL=CEP89	SYMBOL_SOURCE=HGNC	HGNC_ID=HGNC:25907
10_4188802_C/A	10:4188802	A	ENSECAG00000008757	ENSECAT00000008931	Transcript	missense_variant	5	5	2	A/E	gCa/gAa	-	STRAND=1	SYMBOL=C19orf40	SYMBOL_SOURCE=HGNC	HGNC_ID=HGNC:28467
10_4198729_C/T	10:4198729	T	ENSECAG00000010312	ENSECAT00000011062	Transcript	missense_variant	1493	1493	498	R/H	cGc/cAc	-	STRAND=-1	SYMBOL=RHPN2	SYMBOL_SOURCE=HGNC	HGNC_ID=HGNC:19974
10_4199356_C/T	10:4199356	T	ENSECAG00000010312	ENSECAT00000011062	Transcript	splice_region_variant,synonymous_variant	1437	1437	479	L	ctG/ctA	-	STRAND=-1	SYMBOL=RHPN2	SYMBOL_SOURCE=HGNC	HGNC_ID=HGNC:19974
10_42040355_C/T	10:42040355	T	ENSECAG00000008291	ENSECAT00000009278	Transcript	missense_variant	15907	15907	5303	G/R	Gga/Aga	-	STRAND=-1	SYMBOL=MDN1	SYMBOL_SOURCE=HGNC	HGNC_ID=HGNC:18302
10_42043055_G/C	10:42043055	C	ENSECAG00000008291	ENSECAT00000009278	Transcript	missense_variant	15506	15506	5169	T/S	aCc/aGc	-	STRAND=-1	SYMBOL=MDN1	SYMBOL_SOURCE=HGNC	HGNC_ID=HGNC:18302
10_42059456_A/G	10:42059456	G	ENSECAG00000008291	ENSECAT00000009278	Transcript	missense_variant	13715	13715	4572	I/T	aTa/aCa	-	STRAND=-1	SYMBOL=MDN1	SYMBOL_SOURCE=HGNC	HGNC_ID=HGNC:18302
10_42062391_T/C	10:42062391	C	ENSECAG00000008291	ENSECAT00000009278	Transcript	missense_variant	12716	12716	4239	H/R	cAc/cGc	-	STRAND=-1	SYMBOL=MDN1	SYMBOL_SOURCE=HGNC	HGNC_ID=HGNC:18302
10_42064937_C/A	10:42064937	A	ENSECAG00000008291	ENSECAT00000009278	Transcript	missense_variant	12301	12301	4101	V/L	Gtg/Ttg	-	STRAND=-1	SYMBOL=MDN1	SYMBOL_SOURCE=HGNC	HGNC_ID=HGNC:18302
10_42084119_A/C	10:42084119	C	ENSECAG00000008291	ENSECAT00000009278	Transcript	splice_donor_variant	-	-	-	-	-	-	STRAND=-1	SYMBOL=MDN1	SYMBOL_SOURCE=HGNC	HGNC_ID=HGNC:18302
10_42102333_G/T	10:42102333	T	ENSECAG00000008291	ENSECAT00000009278	Transcript	missense_variant	6256	6256	2086	P/T	Ccg/Acg	-	STRAND=-1	SYMBOL=MDN1	SYMBOL_SOURCE=HGNC	HGNC_ID=HGNC:18302
10_42102625_C/T	10:42102625	T	ENSECAG00000008291	ENSECAT00000009278	Transcript	splice_region_variant,intron_variant	-	-	-	-	-	-	STRAND=-1	SYMBOL=MDN1	SYMBOL_SOURCE=HGNC	HGNC_ID=HGNC:18302
10_42111720_G/C	10:42111720	C	ENSECAG00000008291	ENSECAT00000009278	Transcript	missense_variant	5093	5093	1698	T/S	aCt/aGt	-	STRAND=-1	SYMBOL=MDN1	SYMBOL_SOURCE=HGNC	HGNC_ID=HGNC:18302
10_42125969_G/A	10:42125969	A	ENSECAG00000008291	ENSECAT00000009278	Transcript	missense_variant	3380	3380	1127	S/F	tCc/tTc	-	STRAND=-1	SYMBOL=MDN1	SYMBOL_SOURCE=HGNC	HGNC_ID=HGNC:18302
10_42125973_C/T	10:42125973	T	ENSECAG00000008291	ENSECAT00000009278	Transcript	missense_variant	3376	3376	1126	D/N	Gac/Aac	-	STRAND=-1	SYMBOL=MDN1	SYMBOL_SOURCE=HGNC	HGNC_ID=HGNC:18302
10_42126732_T/G	10:42126732	G	ENSECAG00000008291	ENSECAT00000009278	Transcript	missense_variant	3140	3140	1047	D/A	gAc/gCc	-	STRAND=-1	SYMBOL=MDN1	SYMBOL_SOURCE=HGNC	HGNC_ID=HGNC:18302
10_42247869_C/A	10:42247869	A	ENSECAG00000006638	ENSECAT00000006930	Transcript	missense_variant	931	904	302	H/N	Cat/Aat	-	STRAND=1	SYMBOL=CASP8AP2	SYMBOL_SOURCE=HGNC	HGNC_ID=HGNC:1510
10_42249081_G/A	10:42249081	A	ENSECAG00000006638	ENSECAT00000006930	Transcript	missense_variant	2143	2116	706	V/M	Gtg/Atg	-	STRAND=1	SYMBOL=CASP8AP2	SYMBOL_SOURCE=HGNC	HGNC_ID=HGNC:1510
10_42249159_G/T	10:42249159	T	ENSECAG00000006638	ENSECAT00000006930	Transcript	missense_variant	2221	2194	732	G/C	Ggt/Tgt	-	STRAND=1	SYMBOL=CASP8AP2	SYMBOL_SOURCE=HGNC	HGNC_ID=HGNC:1510
10_42252723_T/A	10:42252723	A	ENSECAG00000006638	ENSECAT00000006930	Transcript	missense_variant	5218	5191	1731	F/I	Ttt/Att	-	STRAND=1	SYMBOL=CASP8AP2	SYMBOL_SOURCE=HGNC	HGNC_ID=HGNC:1510
10_42275562_C/A	10:42275562	A	ENSECAG00000000988	ENSECAT00000000880	Transcript	missense_variant	854	854	285	A/D	gCc/gAc	-	STRAND=1	SYMBOL=GJA10	SYMBOL_SOURCE=HGNC	HGNC_ID=HGNC:16995
10_42275672_C/A	10:42275672	A	ENSECAG00000000988	ENSECAT00000000880	Transcript	missense_variant	964	964	322	P/T	Cct/Act	-	STRAND=1	SYMBOL=GJA10	SYMBOL_SOURCE=HGNC	HGNC_ID=HGNC:16995
10_42310154_C/G	10:42310154	G	ENSECAG00000010522	ENSECAT00000010849	Transcript	missense_variant	910	634	212	V/L	Gtg/Ctg	-	STRAND=-1	SYMBOL=BACH2	SYMBOL_SOURCE=HGNC	HGNC_ID=HGNC:14078
10_42440772_T/C	10:42440772	C	ENSECAG00000010522	ENSECAT00000010849	Transcript	splice_region_variant,intron_variant	-	-	-	-	-	-	STRAND=-1	SYMBOL=BACH2	SYMBOL_SOURCE=HGNC	HGNC_ID=HGNC:14078
10_4260170_A/G	10:4260170	G	ENSECAG00000022743	ENSECAT00000024483	Transcript	missense_variant	983	983	328	K/R	aAg/aGg	-	STRAND=1	SYMBOL=GPATCH1	SYMBOL_SOURCE=HGNC	HGNC_ID=HGNC:24658
10_4269182_C/G	10:4269182	G	ENSECAG00000022743	ENSECAT00000024483	Transcript	missense_variant	1591	1591	531	L/V	Ctg/Gtg	-	STRAND=1	SYMBOL=GPATCH1	SYMBOL_SOURCE=HGNC	HGNC_ID=HGNC:24658
10_4271069_C/G	10:4271069	G	ENSECAG00000022743	ENSECAT00000024483	Transcript	missense_variant,splice_region_variant	2194	2194	732	Q/E	Cag/Gag	-	STRAND=1	SYMBOL=GPATCH1	SYMBOL_SOURCE=HGNC	HGNC_ID=HGNC:24658
10_4277908_G/C	10:4277908	C	ENSECAG00000022743	ENSECAT00000024483	Transcript	missense_variant	2405	2405	802	G/A	gGg/gCg	-	STRAND=1	SYMBOL=GPATCH1	SYMBOL_SOURCE=HGNC	HGNC_ID=HGNC:24658
10_4300514_G/A	10:4300514	A	ENSECAG00000008371	ENSECAT00000008500	Transcript	missense_variant	37	37	13	V/I	Gtc/Atc	-	STRAND=1	SYMBOL=WDR88	SYMBOL_SOURCE=HGNC	HGNC_ID=HGNC:26999
10_4365093_A/G	10:4365093	G	ENSECAG00000010409	ENSECAT00000010736	Transcript	splice_acceptor_variant	-	-	-	-	-	-	STRAND=1	SYMBOL=LRP3	SYMBOL_SOURCE=HGNC	HGNC_ID=HGNC:6695
10_4370681_A/C	10:4370681	C	ENSECAG00000014510	ENSECAT00000015899	Transcript	missense_variant	1151	1129	377	Y/D	Tac/Gac	-	STRAND=-1	SYMBOL=SLC7A10	SYMBOL_SOURCE=HGNC	HGNC_ID=HGNC:11058
10_46537456_C/T	10:46537456	T	ENSECAG00000012972	ENSECAT00000013443	Transcript	missense_variant	913	913	305	A/T	Gca/Aca	-	STRAND=-1
10_47808133_C/T	10:47808133	T	ENSECAG00000014562	ENSECAT00000015166	Transcript	splice_region_variant,intron_variant	-	-	-	-	-	-	STRAND=1	SYMBOL=FUT9	SYMBOL_SOURCE=HGNC	HGNC_ID=HGNC:4020
10_48114488_T/G	10:48114488	G	ENSECAG00000023174	ENSECAT00000024773	Transcript	missense_variant,splice_region_variant	588	506	169	V/G	gTg/gGg	-	STRAND=1	SYMBOL=FHL5	SYMBOL_SOURCE=HGNC	HGNC_ID=HGNC:17371
10_48253559_G/C	10:48253559	C	ENSECAG00000023449	ENSECAT00000025089	Transcript	missense_variant	408	130	44	L/V	Ctt/Gtt	-	STRAND=-1	SYMBOL=GPR63	SYMBOL_SOURCE=HGNC	HGNC_ID=HGNC:13302
10_48366402_C/G	10:48366402	G	ENSECAG00000023456	ENSECAT00000025137	Transcript	splice_region_variant,intron_variant	-	-	-	-	-	-	STRAND=-1	SYMBOL=NDUFAF4	SYMBOL_SOURCE=HGNC	HGNC_ID=HGNC:21034
10_48444034_G/A	10:48444034	A	ENSECAG00000023835	ENSECAT00000025659	Transcript	missense_variant	365	130	44	V/I	Gtc/Atc	-	STRAND=1	SYMBOL=KLHL32	SYMBOL_SOURCE=HGNC	HGNC_ID=HGNC:21221
10_48559471_G/T	10:48559471	T	ENSECAG00000023835	ENSECAT00000025659	Transcript	missense_variant	1074	839	280	R/L	cGc/cTc	-	STRAND=1	SYMBOL=KLHL32	SYMBOL_SOURCE=HGNC	HGNC_ID=HGNC:21221
10_48685493_T/G	10:48685493	G	ENSECAG00000009576	ENSECAT00000009998	Transcript	splice_region_variant,intron_variant	-	-	-	-	-	-	STRAND=-1	SYMBOL=MMS22L	SYMBOL_SOURCE=HGNC	HGNC_ID=HGNC:21475
10_48704008_A/C	10:48704008	C	ENSECAG00000009576	ENSECAT00000009998	Transcript	missense_variant	655	583	195	F/V	Ttt/Gtt	-	STRAND=-1	SYMBOL=MMS22L	SYMBOL_SOURCE=HGNC	HGNC_ID=HGNC:21475
10_48704016_G/A	10:48704016	A	ENSECAG00000009576	ENSECAT00000009998	Transcript	missense_variant	647	575	192	P/L	cCa/cTa	-	STRAND=-1	SYMBOL=MMS22L	SYMBOL_SOURCE=HGNC	HGNC_ID=HGNC:21475
10_48704148_C/T	10:48704148	T	ENSECAG00000009576	ENSECAT00000009998	Transcript	missense_variant	515	443	148	R/Q	cGg/cAg	-	STRAND=-1	SYMBOL=MMS22L	SYMBOL_SOURCE=HGNC	HGNC_ID=HGNC:21475
10_49645868_T/C	10:49645868	C	ENSECAG00000014043	ENSECAT00000014658	Transcript	splice_region_variant,non_coding_transcript_exon_variant,non_coding_transcript_variant	1970	-	-	-	-	-	STRAND=1
10_49645872_T/C	10:49645872	C	ENSECAG00000014043	ENSECAT00000014658	Transcript	splice_region_variant,non_coding_transcript_exon_variant,non_coding_transcript_variant	1974	-	-	-	-	-	STRAND=1
10_50529039_A/T	10:50529039	T	ENSECAG00000016788	ENSECAT00000017837	Transcript	missense_variant	990	977	326	I/N	aTc/aAc	-	STRAND=-1	SYMBOL=COQ3	SYMBOL_SOURCE=HGNC	HGNC_ID=HGNC:18175
10_50561786_C/T	10:50561786	T	ENSECAG00000019782	ENSECAT00000021157	Transcript	missense_variant	571	370	124	E/K	Gaa/Aaa	-	STRAND=-1	SYMBOL=PNISR	SYMBOL_SOURCE=HGNC	HGNC_ID=HGNC:21222
10_50591371_C/T	10:50591371	T	ENSECAG00000023010	ENSECAT00000024702	Transcript	missense_variant	1722	1711	571	V/I	Gta/Ata	-	STRAND=-1	SYMBOL=USP45	SYMBOL_SOURCE=HGNC	HGNC_ID=HGNC:20080
10_50591490_G/C	10:50591490	C	ENSECAG00000023010	ENSECAT00000024702	Transcript	missense_variant	1603	1592	531	T/R	aCg/aGg	-	STRAND=-1	SYMBOL=USP45	SYMBOL_SOURCE=HGNC	HGNC_ID=HGNC:20080
10_50593119_A/C	10:50593119	C	ENSECAG00000023010	ENSECAT00000024702	Transcript	missense_variant	1260	1249	417	S/A	Tct/Gct	-	STRAND=-1	SYMBOL=USP45	SYMBOL_SOURCE=HGNC	HGNC_ID=HGNC:20080
10_50803498_C/A	10:50803498	A	ENSECAG00000001993	ENSECAT00000001853	Transcript	missense_variant	704	704	235	A/E	gCg/gAg	-	STRAND=1
10_50991723_C/T	10:50991723	T	ENSECAG00000008037	ENSECAT00000008095	Transcript	missense_variant	572	539	180	G/D	gGc/gAc	-	STRAND=-1	SYMBOL=MCHR2	SYMBOL_SOURCE=HGNC	HGNC_ID=HGNC:20867
10_51487333_G/A	10:51487333	A	ENSECAG00000012013	ENSECAT00000012760	Transcript	missense_variant	6072	6029	2010	S/L	tCa/tTa	-	STRAND=-1	SYMBOL=ASCC3	SYMBOL_SOURCE=Uniprot_gn
10_51747795_T/C	10:51747795	C	ENSECAG00000012013	ENSECAT00000012760	Transcript	missense_variant	1205	1162	388	I/V	Att/Gtt	-	STRAND=-1	SYMBOL=ASCC3	SYMBOL_SOURCE=Uniprot_gn
10_51747795_T/C	10:51747795	C	ENSECAG00000012013	ENSECAT00000012812	Transcript	missense_variant	1205	1162	388	I/V	Att/Gtt	-	STRAND=-1	SYMBOL=ASCC3	SYMBOL_SOURCE=Uniprot_gn
10_52608036_G/C	10:52608036	C	ENSECAG00000020215	ENSECAT00000022439	Transcript	missense_variant	884	884	295	G/A	gGt/gCt	-	STRAND=1	SYMBOL=GRIK2	SYMBOL_SOURCE=HGNC	HGNC_ID=HGNC:4580
10_52608036_G/C	10:52608036	C	ENSECAG00000020215	ENSECAT00000022476	Transcript	missense_variant	884	884	295	G/A	gGt/gCt	-	STRAND=1	SYMBOL=GRIK2	SYMBOL_SOURCE=HGNC	HGNC_ID=HGNC:4580
10_5415454_C/T	10:5415454	T	ENSECAG00000004299	ENSECAT00000005657	Transcript	missense_variant	1986	1741	581	P/S	Ccc/Tcc	-	STRAND=1	SYMBOL=KIAA0355	SYMBOL_SOURCE=HGNC	HGNC_ID=HGNC:29016
10_5443155_A/G	10:5443155	G	ENSECAG00000018093	ENSECAT00000020155	Transcript	splice_region_variant,intron_variant	-	-	-	-	-	-	STRAND=1	SYMBOL=GPI	SYMBOL_SOURCE=HGNC	HGNC_ID=HGNC:4458
10_5457654_A/G	10:5457654	G	ENSECAG00000018093	ENSECAT00000020155	Transcript	missense_variant	1234	1234	412	T/A	Acc/Gcc	-	STRAND=1	SYMBOL=GPI	SYMBOL_SOURCE=HGNC	HGNC_ID=HGNC:4458
10_54646198_A/G	10:54646198	G	ENSECAG00000013293	ENSECAT00000013798	Transcript	missense_variant	194	194	65	K/R	aAa/aGa	-	STRAND=1
10_54646364_T/C	10:54646364	C	ENSECAG00000013293	ENSECAT00000013798	Transcript	missense_variant	356	356	119	L/S	tTg/tCg	-	STRAND=1
10_5499317_T/A	10:5499317	A	ENSECAG00000000048	ENSECAT00000000153	Transcript	splice_region_variant,intron_variant	-	-	-	-	-	-	STRAND=1	SYMBOL=UBA2	SYMBOL_SOURCE=HGNC	HGNC_ID=HGNC:30661
10_55241184_T/C	10:55241184	C	ENSECAG00000015445	ENSECAT00000016530	Transcript	splice_region_variant,synonymous_variant	306	219	73	A	gcA/gcG	-	STRAND=-1	SYMBOL=HACE1	SYMBOL_SOURCE=HGNC	HGNC_ID=HGNC:21033
10_5529624_G/C	10:5529624	C	ENSECAG00000000048	ENSECAT00000000153	Transcript	missense_variant	1674	1673	558	S/T	aGt/aCt	-	STRAND=1	SYMBOL=UBA2	SYMBOL_SOURCE=HGNC	HGNC_ID=HGNC:30661
10_5556635_A/G	10:5556635	G	ENSECAG00000002491	ENSECAT00000002674	Transcript	splice_region_variant,intron_variant	-	-	-	-	-	-	STRAND=1	SYMBOL=WTIP	SYMBOL_SOURCE=HGNC	HGNC_ID=HGNC:20964
10_55605864_C/T	10:55605864	T	ENSECAG00000023502	ENSECAT00000025507	Transcript	missense_variant	1946	1946	649	R/Q	cGg/cAg	-	STRAND=-1	SYMBOL=PREP	SYMBOL_SOURCE=HGNC	HGNC_ID=HGNC:9358
10_55661667_C/T	10:55661667	T	ENSECAG00000023502	ENSECAT00000025507	Transcript	missense_variant	874	874	292	D/N	Gat/Aat	-	STRAND=-1	SYMBOL=PREP	SYMBOL_SOURCE=HGNC	HGNC_ID=HGNC:9358
10_5615935_C/T	10:5615935	T	ENSECAG00000008232	ENSECAT00000008293	Transcript	missense_variant	235	235	79	A/T	Gcc/Acc	-	STRAND=-1
10_56334108_C/T	10:56334108	T	ENSECAG00000009044	ENSECAT00000009314	Transcript	missense_variant	1827	1610	537	A/V	gCg/gTg	-	STRAND=1	SYMBOL=PRDM1	SYMBOL_SOURCE=HGNC	HGNC_ID=HGNC:9346
10_5651357_G/T	10:5651357	T	ENSECAG00000008258	ENSECAT00000008329	Transcript	missense_variant	40	40	14	A/S	Gct/Tct	-	STRAND=1
10_5651667_G/A	10:5651667	A	ENSECAG00000008258	ENSECAT00000008329	Transcript	missense_variant	335	335	112	R/K	aGg/aAg	-	STRAND=1
10_5652345_G/T	10:5652345	T	ENSECAG00000008258	ENSECAT00000008329	Transcript	missense_variant	1009	1009	337	A/S	Gct/Tct	-	STRAND=1
10_5652348_A/G	10:5652348	G	ENSECAG00000008258	ENSECAT00000008329	Transcript	missense_variant	1012	1012	338	I/V	Att/Gtt	-	STRAND=1
10_56702548_A/G	10:56702548	G	ENSECAG00000015079	ENSECAT00000015934	Transcript	missense_variant	3041	560	187	N/S	aAc/aGc	-	STRAND=1	SYMBOL=AIM1	SYMBOL_SOURCE=HGNC	HGNC_ID=HGNC:356
10_56738088_G/T	10:56738088	T	ENSECAG00000015079	ENSECAT00000015934	Transcript	missense_variant	5017	2536	846	V/F	Gtc/Ttc	-	STRAND=1	SYMBOL=AIM1	SYMBOL_SOURCE=HGNC	HGNC_ID=HGNC:356
10_5687758_A/G	10:5687758	G	ENSECAG00000008276	ENSECAT00000008361	Transcript	missense_variant	34	34	12	R/G	Aga/Gga	-	STRAND=1
10_5688407_C/T	10:5688407	T	ENSECAG00000008276	ENSECAT00000008361	Transcript	stop_gained	607	607	203	Q/*	Cag/Tag	-	STRAND=1
10_57099335_G/A	10:57099335	A	ENSECAG00000023533	ENSECAT00000025184	Transcript	missense_variant	55	55	19	E/K	Gag/Aag	-	STRAND=1
10_57132342_G/A	10:57132342	A	ENSECAG00000023985	ENSECAT00000025718	Transcript	missense_variant	44	44	15	R/K	aGg/aAg	-	STRAND=1	SYMBOL=C6orf203	SYMBOL_SOURCE=HGNC	HGNC_ID=HGNC:17971
10_57132398_G/C	10:57132398	C	ENSECAG00000023985	ENSECAT00000025718	Transcript	missense_variant	100	100	34	A/P	Gcc/Ccc	-	STRAND=1	SYMBOL=C6orf203	SYMBOL_SOURCE=HGNC	HGNC_ID=HGNC:17971
10_57132634_G/A	10:57132634	A	ENSECAG00000023985	ENSECAT00000025718	Transcript	missense_variant	336	336	112	M/I	atG/atA	-	STRAND=1	SYMBOL=C6orf203	SYMBOL_SOURCE=HGNC	HGNC_ID=HGNC:17971
10_57152269_T/G	10:57152269	G	ENSECAG00000023993	ENSECAT00000025730	Transcript	missense_variant	1116	1100	367	H/P	cAc/cCc	-	STRAND=-1	SYMBOL=BEND3	SYMBOL_SOURCE=HGNC	HGNC_ID=HGNC:23040
10_57252286_T/G	10:57252286	G	ENSECAG00000024085	ENSECAT00000025835	Transcript	missense_variant	1096	193	65	I/L	Att/Ctt	-	STRAND=-1	SYMBOL=PDSS2	SYMBOL_SOURCE=HGNC	HGNC_ID=HGNC:23041
10_57252286_T/G	10:57252286	G	ENSECAG00000024085	ENSECAT00000029127	Transcript	missense_variant	994	994	332	I/L	Att/Ctt	-	STRAND=-1	SYMBOL=PDSS2	SYMBOL_SOURCE=HGNC	HGNC_ID=HGNC:23041
10_57724216_G/A	10:57724216	A	ENSECAG00000024152	ENSECAT00000025968	Transcript	missense_variant	559	346	116	R/W	Cgg/Tgg	-	STRAND=-1	SYMBOL=SCML4	SYMBOL_SOURCE=HGNC	HGNC_ID=HGNC:21397
10_5774265_G/A	10:5774265	A	ENSECAG00000011139	ENSECAT00000011571	Transcript	missense_variant	691	691	231	D/N	Gac/Aac	-	STRAND=1
10_5800705_C/T	10:5800705	T	ENSECAG00000013471	ENSECAT00000013994	Transcript	missense_variant	541	190	64	A/T	Gca/Aca	-	STRAND=-1	SYMBOL=ZNF599	SYMBOL_SOURCE=HGNC	HGNC_ID=HGNC:26408
10_58714683_A/G	10:58714683	G	ENSECAG00000024506	ENSECAT00000026399	Transcript	splice_region_variant,intron_variant	-	-	-	-	-	-	STRAND=1	SYMBOL=ARMC2	SYMBOL_SOURCE=HGNC	HGNC_ID=HGNC:23045
10_58725122_G/A	10:58725122	A	ENSECAG00000024506	ENSECAT00000026399	Transcript	missense_variant	1186	1141	381	V/M	Gtg/Atg	-	STRAND=1	SYMBOL=ARMC2	SYMBOL_SOURCE=HGNC	HGNC_ID=HGNC:23045
10_58762076_T/C	10:58762076	C	ENSECAG00000024506	ENSECAT00000026399	Transcript	splice_region_variant,synonymous_variant	2196	2151	717	N	aaT/aaC	-	STRAND=1	SYMBOL=ARMC2	SYMBOL_SOURCE=HGNC	HGNC_ID=HGNC:23045
10_58956376_G/A	10:58956376	A	ENSECAG00000009776	ENSECAT00000010182	Transcript	missense_variant	1151	1151	384	R/Q	cGg/cAg	-	STRAND=1	SYMBOL=CEP57L1	SYMBOL_SOURCE=HGNC	HGNC_ID=HGNC:21561
10_58981249_C/G	10:58981249	G	ENSECAG00000026868	ENSECAT00000028994	Transcript	missense_variant,splice_region_variant	13	13	5	Q/E	Cag/Gag	-	STRAND=1	SYMBOL=C6orf183	SYMBOL_SOURCE=HGNC	HGNC_ID=HGNC:21562
10_58981321_C/A	10:58981321	A	ENSECAG00000026868	ENSECAT00000028994	Transcript	missense_variant	82	82	28	L/M	Ctg/Atg	-	STRAND=1	SYMBOL=C6orf183	SYMBOL_SOURCE=HGNC	HGNC_ID=HGNC:21562
10_58981357_G/C	10:58981357	C	ENSECAG00000026868	ENSECAT00000028994	Transcript	missense_variant	118	118	40	E/Q	Gaa/Caa	-	STRAND=1	SYMBOL=C6orf183	SYMBOL_SOURCE=HGNC	HGNC_ID=HGNC:21562
10_59019317_A/G	10:59019317	G	ENSECAG00000011811	ENSECAT00000012201	Transcript	missense_variant	122	121	41	K/E	Aaa/Gaa	-	STRAND=1
10_59021305_G/T	10:59021305	T	ENSECAG00000011811	ENSECAT00000012201	Transcript	missense_variant	299	298	100	A/S	Gca/Tca	-	STRAND=1
10_59085331_T/C	10:59085331	C	ENSECAG00000013330	ENSECAT00000013839	Transcript	missense_variant	74	74	25	M/T	aTg/aCg	-	STRAND=1
10_59085372_C/T	10:59085372	T	ENSECAG00000013330	ENSECAT00000013839	Transcript	missense_variant	115	115	39	R/C	Cgc/Tgc	-	STRAND=1
10_59187331_C/T	10:59187331	T	ENSECAG00000019131	ENSECAT00000020763	Transcript	missense_variant	2665	2665	889	V/M	Gtg/Atg	-	STRAND=-1	SYMBOL=MICAL1	SYMBOL_SOURCE=HGNC	HGNC_ID=HGNC:20619
10_59219161_C/T	10:59219161	T	ENSECAG00000009691	ENSECAT00000009953	Transcript	missense_variant	619	619	207	V/I	Gta/Ata	-	STRAND=-1	SYMBOL=ZBTB24	SYMBOL_SOURCE=HGNC	HGNC_ID=HGNC:21143
10_59219515_T/C	10:59219515	C	ENSECAG00000009691	ENSECAT00000009953	Transcript	missense_variant	265	265	89	I/V	Atc/Gtc	-	STRAND=-1	SYMBOL=ZBTB24	SYMBOL_SOURCE=HGNC	HGNC_ID=HGNC:21143
10_59246731_C/T	10:59246731	T	ENSECAG00000011142	ENSECAT00000011586	Transcript	missense_variant	781	781	261	E/K	Gaa/Aaa	-	STRAND=-1	SYMBOL=AK9	SYMBOL_SOURCE=HGNC	HGNC_ID=HGNC:33814
10_59318910_A/T	10:59318910	T	ENSECAG00000012291	ENSECAT00000012878	Transcript	splice_region_variant,intron_variant	-	-	-	-	-	-	STRAND=-1
10_59563011_G/A	10:59563011	A	ENSECAG00000020853	ENSECAT00000022172	Transcript	missense_variant	67	67	23	V/M	Gtg/Atg	-	STRAND=1
10_59564220_G/C	10:59564220	C	ENSECAG00000020853	ENSECAT00000022172	Transcript	missense_variant	1268	1268	423	R/T	aGg/aCg	-	STRAND=1
10_59684673_A/G	10:59684673	G	ENSECAG00000020853	ENSECAT00000022172	Transcript	missense_variant	2266	2266	756	T/A	Aca/Gca	-	STRAND=1
10_59685051_C/T	10:59685051	T	ENSECAG00000020853	ENSECAT00000022172	Transcript	missense_variant	2644	2644	882	R/W	Cgg/Tgg	-	STRAND=1
10_59685795_G/A	10:59685795	A	ENSECAG00000020853	ENSECAT00000022172	Transcript	missense_variant	3388	3388	1130	G/R	Gga/Aga	-	STRAND=1
10_5974655_T/C	10:5974655	C	ENSECAG00000004966	ENSECAT00000004891	Transcript	missense_variant	281	281	94	D/G	gAc/gGc	-	STRAND=-1
10_5974671_C/T	10:5974671	T	ENSECAG00000004966	ENSECAT00000004891	Transcript	missense_variant	265	265	89	G/R	Gga/Aga	-	STRAND=-1
10_59966414_T/C	10:59966414	C	ENSECAG00000007354	ENSECAT00000007497	Transcript	missense_variant	170	157	53	I/V	Att/Gtt	-	STRAND=-1	SYMBOL=DDO	SYMBOL_SOURCE=HGNC	HGNC_ID=HGNC:2727
10_60002486_C/T	10:60002486	T	ENSECAG00000002630	ENSECAT00000002462	Transcript	missense_variant	140	140	47	R/H	cGc/cAc	-	STRAND=-1
10_6003965_T/A	10:6003965	A	ENSECAG00000005049	ENSECAT00000004986	Transcript	missense_variant	54	47	16	L/Q	cTg/cAg	-	STRAND=1
10_6004409_T/C	10:6004409	C	ENSECAG00000005049	ENSECAT00000004986	Transcript	missense_variant	498	491	164	F/S	tTc/tCc	-	STRAND=1
10_6004417_C/A	10:6004417	A	ENSECAG00000005049	ENSECAT00000004986	Transcript	missense_variant	506	499	167	R/S	Cgc/Agc	-	STRAND=1
10_6004708_C/T	10:6004708	T	ENSECAG00000005049	ENSECAT00000004986	Transcript	missense_variant	797	790	264	H/Y	Cac/Tac	-	STRAND=1
10_6004750_G/A	10:6004750	A	ENSECAG00000005049	ENSECAT00000004986	Transcript	missense_variant	839	832	278	V/M	Gtg/Atg	-	STRAND=1
10_60102757_T/C	10:60102757	C	ENSECAG00000009893	ENSECAT00000010295	Transcript	missense_variant	788	778	260	T/A	Act/Gct	-	STRAND=-1	SYMBOL=CDK19	SYMBOL_SOURCE=HGNC	HGNC_ID=HGNC:19338
10_60397491_C/T	10:60397491	T	ENSECAG00000017121	ENSECAT00000018223	Transcript	splice_region_variant,intron_variant	-	-	-	-	-	-	STRAND=1	SYMBOL=RPF2	SYMBOL_SOURCE=Uniprot_gn
10_60471339_A/G	10:60471339	G	ENSECAG00000002781	ENSECAT00000002737	Transcript	missense_variant	343	343	115	S/P	Tcc/Ccc	-	STRAND=-1	SYMBOL=RPS17	SYMBOL_SOURCE=HGNC	HGNC_ID=HGNC:10397
10_60471402_C/G	10:60471402	G	ENSECAG00000002781	ENSECAT00000002737	Transcript	missense_variant	280	280	94	E/Q	Gag/Cag	-	STRAND=-1	SYMBOL=RPS17	SYMBOL_SOURCE=HGNC	HGNC_ID=HGNC:10397
10_60601165_G/T	10:60601165	T	ENSECAG00000020313	ENSECAT00000021640	Transcript	missense_variant	1082	1082	361	W/L	tGg/tTg	-	STRAND=1	SYMBOL=SLC16A10	SYMBOL_SOURCE=HGNC	HGNC_ID=HGNC:17027
10_60636429_G/T	10:60636429	T	ENSECAG00000021803	ENSECAT00000023234	Transcript	missense_variant	474	364	122	V/F	Gtt/Ttt	-	STRAND=1	SYMBOL=KIAA1919	SYMBOL_SOURCE=HGNC	HGNC_ID=HGNC:21053
10_60638163_G/A	10:60638163	A	ENSECAG00000021803	ENSECAT00000023234	Transcript	missense_variant	909	799	267	A/T	Gct/Act	-	STRAND=1	SYMBOL=KIAA1919	SYMBOL_SOURCE=HGNC	HGNC_ID=HGNC:21053
10_60915263_A/G	10:60915263	G	ENSECAG00000000591	ENSECAT00000000781	Transcript	splice_region_variant,synonymous_variant	1314	1314	438	I	atT/atC	-	STRAND=-1	SYMBOL=TRAF3IP2	SYMBOL_SOURCE=HGNC	HGNC_ID=HGNC:1343
10_60935160_T/C	10:60935160	C	ENSECAG00000000591	ENSECAT00000000781	Transcript	missense_variant	440	440	147	E/G	gAa/gGa	-	STRAND=-1	SYMBOL=TRAF3IP2	SYMBOL_SOURCE=HGNC	HGNC_ID=HGNC:1343
10_60935242_T/C	10:60935242	C	ENSECAG00000000591	ENSECAT00000000781	Transcript	missense_variant	358	358	120	K/E	Aag/Gag	-	STRAND=-1	SYMBOL=TRAF3IP2	SYMBOL_SOURCE=HGNC	HGNC_ID=HGNC:1343
10_61017269_C/T	10:61017269	T	ENSECAG00000008319	ENSECAT00000008942	Transcript	missense_variant	1262	974	325	S/N	aGc/aAc	-	STRAND=-1	SYMBOL=FYN	SYMBOL_SOURCE=HGNC	HGNC_ID=HGNC:4037
10_6119152_A/G	10:6119152	G	ENSECAG00000005128	ENSECAT00000005045	Transcript	missense_variant	205	164	55	Y/C	tAt/tGt	-	STRAND=1	SYMBOL=ZNF30	SYMBOL_SOURCE=HGNC	HGNC_ID=HGNC:13090
10_61352639_A/G	10:61352639	G	ENSECAG00000013347	ENSECAT00000014004	Transcript	splice_region_variant,intron_variant	-	-	-	-	-	-	STRAND=1	SYMBOL=WISP3	SYMBOL_SOURCE=HGNC	HGNC_ID=HGNC:12771
10_6141191_A/G	10:6141191	G	ENSECAG00000013776	ENSECAT00000014375	Transcript	missense_variant	1490	1393	465	C/R	Tgc/Cgc	-	STRAND=-1	SYMBOL=ZNF792	SYMBOL_SOURCE=HGNC	HGNC_ID=HGNC:24751
10_6141734_T/C	10:6141734	C	ENSECAG00000013776	ENSECAT00000014375	Transcript	missense_variant	947	850	284	I/V	Atc/Gtc	-	STRAND=-1	SYMBOL=ZNF792	SYMBOL_SOURCE=HGNC	HGNC_ID=HGNC:24751
10_6141917_C/T	10:6141917	T	ENSECAG00000013776	ENSECAT00000014375	Transcript	missense_variant	764	667	223	D/N	Gac/Aac	-	STRAND=-1	SYMBOL=ZNF792	SYMBOL_SOURCE=HGNC	HGNC_ID=HGNC:24751
10_61420910_A/C	10:61420910	C	ENSECAG00000018584	ENSECAT00000020468	Transcript	missense_variant	4113	4113	1371	C/W	tgT/tgG	-	STRAND=-1	SYMBOL=LAMA4	SYMBOL_SOURCE=HGNC	HGNC_ID=HGNC:6484
10_61420910_A/C	10:61420910	C	ENSECAG00000018584	ENSECAT00000020501	Transcript	missense_variant	4098	4098	1366	C/W	tgT/tgG	-	STRAND=-1	SYMBOL=LAMA4	SYMBOL_SOURCE=HGNC	HGNC_ID=HGNC:6484
10_6142409_C/T	10:6142409	T	ENSECAG00000013776	ENSECAT00000014375	Transcript	missense_variant	272	175	59	E/K	Gaa/Aaa	-	STRAND=-1	SYMBOL=ZNF792	SYMBOL_SOURCE=HGNC	HGNC_ID=HGNC:24751
10_61439602_T/G	10:61439602	G	ENSECAG00000018584	ENSECAT00000020468	Transcript	missense_variant	2216	2216	739	E/A	gAg/gCg	-	STRAND=-1	SYMBOL=LAMA4	SYMBOL_SOURCE=HGNC	HGNC_ID=HGNC:6484
10_61439602_T/G	10:61439602	G	ENSECAG00000018584	ENSECAT00000020501	Transcript	missense_variant	2201	2201	734	E/A	gAg/gCg	-	STRAND=-1	SYMBOL=LAMA4	SYMBOL_SOURCE=HGNC	HGNC_ID=HGNC:6484
10_61446409_T/C	10:61446409	C	ENSECAG00000018584	ENSECAT00000020468	Transcript	missense_variant	1913	1913	638	N/S	aAc/aGc	-	STRAND=-1	SYMBOL=LAMA4	SYMBOL_SOURCE=HGNC	HGNC_ID=HGNC:6484
10_61446409_T/C	10:61446409	C	ENSECAG00000018584	ENSECAT00000020501	Transcript	missense_variant	1898	1898	633	N/S	aAc/aGc	-	STRAND=-1	SYMBOL=LAMA4	SYMBOL_SOURCE=HGNC	HGNC_ID=HGNC:6484
10_61459662_G/C	10:61459662	C	ENSECAG00000018584	ENSECAT00000020468	Transcript	splice_region_variant,intron_variant	-	-	-	-	-	-	STRAND=-1	SYMBOL=LAMA4	SYMBOL_SOURCE=HGNC	HGNC_ID=HGNC:6484
10_61459662_G/C	10:61459662	C	ENSECAG00000018584	ENSECAT00000020501	Transcript	splice_region_variant,intron_variant	-	-	-	-	-	-	STRAND=-1	SYMBOL=LAMA4	SYMBOL_SOURCE=HGNC	HGNC_ID=HGNC:6484
10_61472840_G/A	10:61472840	A	ENSECAG00000018584	ENSECAT00000020468	Transcript	missense_variant	887	887	296	S/L	tCg/tTg	-	STRAND=-1	SYMBOL=LAMA4	SYMBOL_SOURCE=HGNC	HGNC_ID=HGNC:6484
10_61472840_G/A	10:61472840	A	ENSECAG00000018584	ENSECAT00000020501	Transcript	missense_variant	872	872	291	S/L	tCg/tTg	-	STRAND=-1	SYMBOL=LAMA4	SYMBOL_SOURCE=HGNC	HGNC_ID=HGNC:6484
10_61473293_T/C	10:61473293	C	ENSECAG00000018584	ENSECAT00000020501	Transcript	missense_variant	793	793	265	K/E	Aaa/Gaa	-	STRAND=-1	SYMBOL=LAMA4	SYMBOL_SOURCE=HGNC	HGNC_ID=HGNC:6484
10_61476968_T/A	10:61476968	A	ENSECAG00000018584	ENSECAT00000020468	Transcript	missense_variant	649	649	217	T/S	Aca/Tca	-	STRAND=-1	SYMBOL=LAMA4	SYMBOL_SOURCE=HGNC	HGNC_ID=HGNC:6484
10_61476968_T/A	10:61476968	A	ENSECAG00000018584	ENSECAT00000020501	Transcript	missense_variant	649	649	217	T/S	Aca/Tca	-	STRAND=-1	SYMBOL=LAMA4	SYMBOL_SOURCE=HGNC	HGNC_ID=HGNC:6484
10_61613670_G/A	10:61613670	A	ENSECAG00000003215	ENSECAT00000003055	Transcript	missense_variant	262	262	88	E/K	Gaa/Aaa	-	STRAND=1	SYMBOL=RFPL4B	SYMBOL_SOURCE=HGNC	HGNC_ID=HGNC:33264
10_61613814_C/A	10:61613814	A	ENSECAG00000003215	ENSECAT00000003055	Transcript	missense_variant	406	406	136	L/M	Ctg/Atg	-	STRAND=1	SYMBOL=RFPL4B	SYMBOL_SOURCE=HGNC	HGNC_ID=HGNC:33264
10_61614201_C/T	10:61614201	T	ENSECAG00000003215	ENSECAT00000003055	Transcript	missense_variant	793	793	265	P/S	Ccc/Tcc	-	STRAND=1	SYMBOL=RFPL4B	SYMBOL_SOURCE=HGNC	HGNC_ID=HGNC:33264
10_6197143_T/C	10:6197143	C	ENSECAG00000016432	ENSECAT00000017515	Transcript	splice_region_variant,intron_variant	-	-	-	-	-	-	STRAND=1	SYMBOL=GRAMD1A	SYMBOL_SOURCE=HGNC	HGNC_ID=HGNC:29305
10_6201057_C/T	10:6201057	T	ENSECAG00000016432	ENSECAT00000017515	Transcript	splice_region_variant,intron_variant	-	-	-	-	-	-	STRAND=1	SYMBOL=GRAMD1A	SYMBOL_SOURCE=HGNC	HGNC_ID=HGNC:29305
10_6293863_A/G	10:6293863	G	ENSECAG00000021101	ENSECAT00000022718	Transcript	missense_variant	1554	1532	511	V/A	gTg/gCg	-	STRAND=-1	SYMBOL=LGI4	SYMBOL_SOURCE=HGNC	HGNC_ID=HGNC:18712
10_6293867_G/C	10:6293867	C	ENSECAG00000021101	ENSECAT00000022718	Transcript	missense_variant	1550	1528	510	L/V	Ctg/Gtg	-	STRAND=-1	SYMBOL=LGI4	SYMBOL_SOURCE=HGNC	HGNC_ID=HGNC:18712
10_6321930_T/C	10:6321930	C	ENSECAG00000019410	ENSECAT00000020564	Transcript	splice_donor_variant	-	-	-	-	-	-	STRAND=1	SYMBOL=FXYD5	SYMBOL_SOURCE=HGNC	HGNC_ID=HGNC:4029
10_6323305_T/A	10:6323305	A	ENSECAG00000019410	ENSECAT00000020564	Transcript	missense_variant	266	266	89	V/D	gTc/gAc	-	STRAND=1	SYMBOL=FXYD5	SYMBOL_SOURCE=HGNC	HGNC_ID=HGNC:4029
10_6446369_A/C	10:6446369	C	ENSECAG00000011028	ENSECAT00000011708	Transcript	splice_region_variant,intron_variant	-	-	-	-	-	-	STRAND=1	SYMBOL=MAG	SYMBOL_SOURCE=HGNC	HGNC_ID=HGNC:6783
10_6453962_T/C	10:6453962	C	ENSECAG00000011028	ENSECAT00000011708	Transcript	missense_variant	1384	1298	433	V/A	gTg/gCg	-	STRAND=1	SYMBOL=MAG	SYMBOL_SOURCE=HGNC	HGNC_ID=HGNC:6783
10_64582026_A/C	10:64582026	C	ENSECAG00000018039	ENSECAT00000019154	Transcript	splice_region_variant,intron_variant	-	-	-	-	-	-	STRAND=-1	SYMBOL=FRK	SYMBOL_SOURCE=HGNC	HGNC_ID=HGNC:3955
10_64809636_C/T	10:64809636	T	ENSECAG00000003597	ENSECAT00000003471	Transcript	missense_variant	575	575	192	R/Q	cGg/cAg	-	STRAND=-1	SYMBOL=TSPYL4	SYMBOL_SOURCE=HGNC	HGNC_ID=HGNC:21559
10_64821267_G/A	10:64821267	A	ENSECAG00000003736	ENSECAT00000003576	Transcript	missense_variant	82	82	28	P/S	Ccg/Tcg	-	STRAND=-1	SYMBOL=TSPYL1	SYMBOL_SOURCE=HGNC	HGNC_ID=HGNC:12382
10_6487431_G/A	10:6487431	A	ENSECAG00000021515	ENSECAT00000023033	Transcript	missense_variant	397	397	133	E/K	Gag/Aag	-	STRAND=1	SYMBOL=CD22	SYMBOL_SOURCE=HGNC	HGNC_ID=HGNC:1643
10_6487539_G/A	10:6487539	A	ENSECAG00000021515	ENSECAT00000023033	Transcript	missense_variant	505	505	169	V/I	Gtc/Atc	-	STRAND=1	SYMBOL=CD22	SYMBOL_SOURCE=HGNC	HGNC_ID=HGNC:1643
10_6488942_T/A	10:6488942	A	ENSECAG00000021515	ENSECAT00000023033	Transcript	missense_variant	785	785	262	M/K	aTg/aAg	-	STRAND=1	SYMBOL=CD22	SYMBOL_SOURCE=HGNC	HGNC_ID=HGNC:1643
10_6490699_C/G	10:6490699	G	ENSECAG00000021515	ENSECAT00000023033	Transcript	missense_variant	1385	1385	462	S/W	tCg/tGg	-	STRAND=1	SYMBOL=CD22	SYMBOL_SOURCE=HGNC	HGNC_ID=HGNC:1643
10_64981530_C/T	10:64981530	T	ENSECAG00000021708	ENSECAT00000023093	Transcript	missense_variant	763	763	255	R/C	Cgc/Tgc	-	STRAND=1	SYMBOL=FAM26F	SYMBOL_SOURCE=HGNC	HGNC_ID=HGNC:33391
10_64981634_G/C	10:64981634	C	ENSECAG00000021708	ENSECAT00000023093	Transcript	missense_variant	867	867	289	K/N	aaG/aaC	-	STRAND=1	SYMBOL=FAM26F	SYMBOL_SOURCE=HGNC	HGNC_ID=HGNC:33391
10_65057817_T/C	10:65057817	C	ENSECAG00000000714	ENSECAT00000000597	Transcript	missense_variant	605	605	202	V/A	gTc/gCc	-	STRAND=1	SYMBOL=FAM26D	SYMBOL_SOURCE=HGNC	HGNC_ID=HGNC:21094
10_65087208_T/C	10:65087208	C	ENSECAG00000006587	ENSECAT00000006834	Transcript	missense_variant	694	694	232	Y/H	Tac/Cac	-	STRAND=1	SYMBOL=RWDD1	SYMBOL_SOURCE=Uniprot_gn
10_65087211_A/C	10:65087211	C	ENSECAG00000006587	ENSECAT00000006834	Transcript	missense_variant	697	697	233	N/H	Aat/Cat	-	STRAND=1	SYMBOL=RWDD1	SYMBOL_SOURCE=Uniprot_gn
10_65103533_T/C	10:65103533	C	ENSECAG00000008885	ENSECAT00000009018	Transcript	missense_variant	658	658	220	M/V	Atg/Gtg	-	STRAND=-1
10_65107310_T/C	10:65107310	C	ENSECAG00000008885	ENSECAT00000009018	Transcript	missense_variant	331	331	111	I/V	Atc/Gtc	-	STRAND=-1
10_65112913_A/T	10:65112913	T	ENSECAG00000008885	ENSECAT00000009018	Transcript	missense_variant	74	74	25	F/Y	tTc/tAc	-	STRAND=-1
10_65112914_A/T	10:65112914	T	ENSECAG00000008885	ENSECAT00000009018	Transcript	missense_variant	73	73	25	F/I	Ttc/Atc	-	STRAND=-1
10_65112917_G/C	10:65112917	C	ENSECAG00000008885	ENSECAT00000009018	Transcript	missense_variant	70	70	24	H/D	Cac/Gac	-	STRAND=-1
10_65144556_A/G	10:65144556	G	ENSECAG00000008908	ENSECAT00000009159	Transcript	missense_variant	361	361	121	I/V	Atc/Gtc	-	STRAND=1
10_65174144_C/T	10:65174144	T	ENSECAG00000003815	ENSECAT00000003663	Transcript	missense_variant	448	448	150	A/T	Gca/Aca	-	STRAND=-1
10_65174405_C/T	10:65174405	T	ENSECAG00000003815	ENSECAT00000003663	Transcript	missense_variant	187	187	63	V/I	Gta/Ata	-	STRAND=-1
10_65174412_C/G	10:65174412	G	ENSECAG00000003815	ENSECAT00000003663	Transcript	missense_variant	180	180	60	L/F	ttG/ttC	-	STRAND=-1
10_65174444_T/C	10:65174444	C	ENSECAG00000003815	ENSECAT00000003663	Transcript	missense_variant	148	148	50	N/D	Aat/Gat	-	STRAND=-1
10_65174516_T/A	10:65174516	A	ENSECAG00000003815	ENSECAT00000003663	Transcript	missense_variant	76	76	26	T/S	Act/Tct	-	STRAND=-1
10_65230895_C/T	10:65230895	T	ENSECAG00000010770	ENSECAT00000011289	Transcript	missense_variant	245	245	82	A/V	gCa/gTa	-	STRAND=1
10_65241271_G/A	10:65241271	A	ENSECAG00000010770	ENSECAT00000011289	Transcript	missense_variant	574	574	192	V/I	Gtt/Att	-	STRAND=1
10_65241376_C/T	10:65241376	T	ENSECAG00000010770	ENSECAT00000011289	Transcript	missense_variant	679	679	227	R/C	Cgc/Tgc	-	STRAND=1
10_65242897_T/C	10:65242897	C	ENSECAG00000010770	ENSECAT00000011289	Transcript	missense_variant	769	769	257	F/L	Ttt/Ctt	-	STRAND=1
10_65263160_T/G	10:65263160	G	ENSECAG00000012533	ENSECAT00000013153	Transcript	missense_variant	1538	1538	513	V/G	gTg/gGg	-	STRAND=1	SYMBOL=RSPH4A	SYMBOL_SOURCE=HGNC	HGNC_ID=HGNC:21558
10_65264447_A/C	10:65264447	C	ENSECAG00000012533	ENSECAT00000013153	Transcript	missense_variant	1710	1710	570	E/D	gaA/gaC	-	STRAND=1	SYMBOL=RSPH4A	SYMBOL_SOURCE=HGNC	HGNC_ID=HGNC:21558
10_65393087_T/C	10:65393087	C	ENSECAG00000019182	ENSECAT00000020350	Transcript	missense_variant	2318	2275	759	I/V	Att/Gtt	-	STRAND=-1	SYMBOL=GPRC6A	SYMBOL_SOURCE=HGNC	HGNC_ID=HGNC:18510
10_65452179_G/C	10:65452179	C	ENSECAG00000019804	ENSECAT00000021130	Transcript	splice_acceptor_variant	-	-	-	-	-	-	STRAND=1	SYMBOL=RFX6	SYMBOL_SOURCE=HGNC	HGNC_ID=HGNC:21478
10_65771622_A/G	10:65771622	G	ENSECAG00000023669	ENSECAT00000025641	Transcript	splice_region_variant,intron_variant	-	-	-	-	-	-	STRAND=-1	SYMBOL=ROS1	SYMBOL_SOURCE=HGNC	HGNC_ID=HGNC:10261
10_65777628_T/C	10:65777628	C	ENSECAG00000023669	ENSECAT00000025641	Transcript	missense_variant	5126	5126	1709	N/S	aAc/aGc	-	STRAND=-1	SYMBOL=ROS1	SYMBOL_SOURCE=HGNC	HGNC_ID=HGNC:10261
10_65785738_G/A	10:65785738	A	ENSECAG00000023669	ENSECAT00000025641	Transcript	missense_variant	4240	4240	1414	R/W	Cgg/Tgg	-	STRAND=-1	SYMBOL=ROS1	SYMBOL_SOURCE=HGNC	HGNC_ID=HGNC:10261
10_65785798_T/C	10:65785798	C	ENSECAG00000023669	ENSECAT00000025641	Transcript	missense_variant	4180	4180	1394	T/A	Aca/Gca	-	STRAND=-1	SYMBOL=ROS1	SYMBOL_SOURCE=HGNC	HGNC_ID=HGNC:10261
10_6590563_C/T	10:6590563	T	ENSECAG00000025001	ENSECAT00000026982	Transcript	missense_variant	104	104	35	G/E	gGg/gAg	-	STRAND=-1	SYMBOL=KRTDAP	SYMBOL_SOURCE=HGNC	HGNC_ID=HGNC:16313
10_6590583_G/C	10:6590583	C	ENSECAG00000025001	ENSECAT00000026982	Transcript	splice_region_variant,intron_variant	-	-	-	-	-	-	STRAND=-1	SYMBOL=KRTDAP	SYMBOL_SOURCE=HGNC	HGNC_ID=HGNC:16313
10_6591892_G/A	10:6591892	A	ENSECAG00000025001	ENSECAT00000026982	Transcript	missense_variant	34	34	12	L/F	Ctc/Ttc	-	STRAND=-1	SYMBOL=KRTDAP	SYMBOL_SOURCE=HGNC	HGNC_ID=HGNC:16313
10_6591913_C/G	10:6591913	G	ENSECAG00000025001	ENSECAT00000026982	Transcript	missense_variant	13	13	5	V/L	Gtt/Ctt	-	STRAND=-1	SYMBOL=KRTDAP	SYMBOL_SOURCE=HGNC	HGNC_ID=HGNC:16313
10_65943460_T/C	10:65943460	C	ENSECAG00000007808	ENSECAT00000008078	Transcript	splice_region_variant,intron_variant	-	-	-	-	-	-	STRAND=1	SYMBOL=DCBLD1	SYMBOL_SOURCE=HGNC	HGNC_ID=HGNC:21479
10_65966097_T/G	10:65966097	G	ENSECAG00000009566	ENSECAT00000009844	Transcript	missense_variant,splice_region_variant	1493	1047	349	Q/H	caA/caC	-	STRAND=-1	SYMBOL=GOPC	SYMBOL_SOURCE=HGNC	HGNC_ID=HGNC:17643
10_6643400_T/G	10:6643400	G	ENSECAG00000013121	ENSECAT00000014149	Transcript	missense_variant	2230	2230	744	T/P	Acc/Ccc	-	STRAND=-1	SYMBOL=ATP4A	SYMBOL_SOURCE=HGNC	HGNC_ID=HGNC:819
10_66679342_T/A	10:66679342	A	ENSECAG00000012601	ENSECAT00000013196	Transcript	missense_variant	1774	1764	588	E/D	gaA/gaT	-	STRAND=-1	SYMBOL=CEP85L	SYMBOL_SOURCE=HGNC	HGNC_ID=HGNC:21638
10_66759717_T/C	10:66759717	C	ENSECAG00000012601	ENSECAT00000013196	Transcript	missense_variant	878	868	290	T/A	Act/Gct	-	STRAND=-1	SYMBOL=CEP85L	SYMBOL_SOURCE=HGNC	HGNC_ID=HGNC:21638
10_66759984_A/C	10:66759984	C	ENSECAG00000012601	ENSECAT00000013196	Transcript	missense_variant	611	601	201	S/A	Tca/Gca	-	STRAND=-1	SYMBOL=CEP85L	SYMBOL_SOURCE=HGNC	HGNC_ID=HGNC:21638
10_66760038_C/T	10:66760038	T	ENSECAG00000012601	ENSECAT00000013196	Transcript	missense_variant	557	547	183	D/N	Gat/Aat	-	STRAND=-1	SYMBOL=CEP85L	SYMBOL_SOURCE=HGNC	HGNC_ID=HGNC:21638
10_66944912_C/T	10:66944912	T	ENSECAG00000014548	ENSECAT00000015164	Transcript	missense_variant	1558	1558	520	A/T	Gcg/Acg	-	STRAND=-1
10_66945135_C/G	10:66945135	G	ENSECAG00000014548	ENSECAT00000015164	Transcript	missense_variant	1335	1335	445	E/D	gaG/gaC	-	STRAND=-1
10_66945217_G/C	10:66945217	C	ENSECAG00000014548	ENSECAT00000015164	Transcript	missense_variant	1253	1253	418	P/R	cCt/cGt	-	STRAND=-1
10_66946147_G/A	10:66946147	A	ENSECAG00000014548	ENSECAT00000015164	Transcript	splice_region_variant,intron_variant	-	-	-	-	-	-	STRAND=-1
10_66946288_C/A	10:66946288	A	ENSECAG00000014548	ENSECAT00000015164	Transcript	splice_region_variant,intron_variant	-	-	-	-	-	-	STRAND=-1
10_67018275_T/G	10:67018275	G	ENSECAG00000015004	ENSECAT00000015664	Transcript	missense_variant	211	211	71	I/L	Atc/Ctc	-	STRAND=-1	SYMBOL=MCM9	SYMBOL_SOURCE=HGNC	HGNC_ID=HGNC:21484
10_67116971_C/T	10:67116971	T	ENSECAG00000015023	ENSECAT00000016184	Transcript	missense_variant	1033	910	304	A/T	Gcc/Acc	-	STRAND=-1	SYMBOL=FAM184A	SYMBOL_SOURCE=Uniprot_gn
10_67277324_T/C	10:67277324	C	ENSECAG00000021301	ENSECAT00000022807	Transcript	missense_variant	1581	1580	527	K/R	aAa/aGa	-	STRAND=-1	SYMBOL=MAN1A1	SYMBOL_SOURCE=HGNC	HGNC_ID=HGNC:6821
10_67278406_C/T	10:67278406	T	ENSECAG00000021301	ENSECAT00000022807	Transcript	missense_variant	1242	1241	414	S/N	aGt/aAt	-	STRAND=-1	SYMBOL=MAN1A1	SYMBOL_SOURCE=HGNC	HGNC_ID=HGNC:6821
10_67388379_T/C	10:67388379	C	ENSECAG00000021301	ENSECAT00000022807	Transcript	splice_region_variant,intron_variant	-	-	-	-	-	-	STRAND=-1	SYMBOL=MAN1A1	SYMBOL_SOURCE=HGNC	HGNC_ID=HGNC:6821
10_67709287_C/A	10:67709287	A	ENSECAG00000004008	ENSECAT00000003869	Transcript	missense_variant	425	425	142	P/Q	cCa/cAa	-	STRAND=1
10_6845840_A/G	10:6845840	G	ENSECAG00000012035	ENSECAT00000012691	Transcript	splice_region_variant,intron_variant	-	-	-	-	-	-	STRAND=1	SYMBOL=HAUS5	SYMBOL_SOURCE=HGNC	HGNC_ID=HGNC:29130
10_68909791_T/C	10:68909791	C	ENSECAG00000005580	ENSECAT00000006765	Transcript	missense_variant	1206	1189	397	T/A	Acc/Gcc	-	STRAND=-1	SYMBOL=TBC1D32	SYMBOL_SOURCE=HGNC	HGNC_ID=HGNC:21485
10_68909791_T/C	10:68909791	C	ENSECAG00000005580	ENSECAT00000006794	Transcript	missense_variant	1206	1189	397	T/A	Acc/Gcc	-	STRAND=-1	SYMBOL=TBC1D32	SYMBOL_SOURCE=HGNC	HGNC_ID=HGNC:21485
10_6898877_G/A	10:6898877	A	ENSECAG00000012871	ENSECAT00000013556	Transcript	missense_variant	428	428	143	R/Q	cGg/cAg	-	STRAND=1	SYMBOL=UPK1A	SYMBOL_SOURCE=HGNC	HGNC_ID=HGNC:12577
10_69022333_C/T	10:69022333	T	ENSECAG00000005525	ENSECAT00000005498	Transcript	stop_gained	107	97	33	R/*	Cga/Tga	-	STRAND=1	SYMBOL=CX43	SYMBOL_SOURCE=Uniprot_gn
10_69022463_G/A	10:69022463	A	ENSECAG00000005525	ENSECAT00000005498	Transcript	missense_variant	237	227	76	R/H	cGc/cAc	-	STRAND=1	SYMBOL=CX43	SYMBOL_SOURCE=Uniprot_gn
10_69022502_C/T	10:69022502	T	ENSECAG00000005525	ENSECAT00000005498	Transcript	missense_variant	276	266	89	T/M	aCg/aTg	-	STRAND=1	SYMBOL=CX43	SYMBOL_SOURCE=Uniprot_gn
10_69022576_A/G	10:69022576	G	ENSECAG00000005525	ENSECAT00000005498	Transcript	missense_variant	350	340	114	K/E	Aaa/Gaa	-	STRAND=1	SYMBOL=CX43	SYMBOL_SOURCE=Uniprot_gn
10_69022738_G/T	10:69022738	T	ENSECAG00000005525	ENSECAT00000005498	Transcript	missense_variant	512	502	168	A/S	Gcc/Tcc	-	STRAND=1	SYMBOL=CX43	SYMBOL_SOURCE=Uniprot_gn
10_69022739_C/A	10:69022739	A	ENSECAG00000005525	ENSECAT00000005498	Transcript	missense_variant	513	503	168	A/D	gCc/gAc	-	STRAND=1	SYMBOL=CX43	SYMBOL_SOURCE=Uniprot_gn
10_69022781_G/A	10:69022781	A	ENSECAG00000005525	ENSECAT00000005498	Transcript	missense_variant	555	545	182	S/N	aGt/aAt	-	STRAND=1	SYMBOL=CX43	SYMBOL_SOURCE=Uniprot_gn
10_69022814_C/T	10:69022814	T	ENSECAG00000005525	ENSECAT00000005498	Transcript	missense_variant	588	578	193	P/L	cCg/cTg	-	STRAND=1	SYMBOL=CX43	SYMBOL_SOURCE=Uniprot_gn
10_69022895_C/T	10:69022895	T	ENSECAG00000005525	ENSECAT00000005498	Transcript	missense_variant	669	659	220	S/F	tCt/tTt	-	STRAND=1	SYMBOL=CX43	SYMBOL_SOURCE=Uniprot_gn
10_69022928_T/C	10:69022928	C	ENSECAG00000005525	ENSECAT00000005498	Transcript	missense_variant	702	692	231	V/A	gTc/gCc	-	STRAND=1	SYMBOL=CX43	SYMBOL_SOURCE=Uniprot_gn
10_69022981_A/G	10:69022981	G	ENSECAG00000005525	ENSECAT00000005498	Transcript	missense_variant	755	745	249	T/A	Acc/Gcc	-	STRAND=1	SYMBOL=CX43	SYMBOL_SOURCE=Uniprot_gn
10_69023014_G/A	10:69023014	A	ENSECAG00000005525	ENSECAT00000005498	Transcript	missense_variant	788	778	260	V/I	Gtt/Att	-	STRAND=1	SYMBOL=CX43	SYMBOL_SOURCE=Uniprot_gn
10_69023024_C/T	10:69023024	T	ENSECAG00000005525	ENSECAT00000005498	Transcript	missense_variant	798	788	263	P/L	cCa/cTa	-	STRAND=1	SYMBOL=CX43	SYMBOL_SOURCE=Uniprot_gn
10_69023128_T/C	10:69023128	C	ENSECAG00000005525	ENSECAT00000005498	Transcript	missense_variant	902	892	298	C/R	Tgc/Cgc	-	STRAND=1	SYMBOL=CX43	SYMBOL_SOURCE=Uniprot_gn
10_69023132_G/A	10:69023132	A	ENSECAG00000005525	ENSECAT00000005498	Transcript	missense_variant	906	896	299	R/H	cGc/cAc	-	STRAND=1	SYMBOL=CX43	SYMBOL_SOURCE=Uniprot_gn
10_69023303_T/C	10:69023303	C	ENSECAG00000005525	ENSECAT00000005498	Transcript	missense_variant	1077	1067	356	L/P	cTa/cCa	-	STRAND=1	SYMBOL=CX43	SYMBOL_SOURCE=Uniprot_gn
10_69023335_G/A	10:69023335	A	ENSECAG00000005525	ENSECAT00000005498	Transcript	missense_variant	1109	1099	367	A/T	Gcc/Acc	-	STRAND=1	SYMBOL=CX43	SYMBOL_SOURCE=Uniprot_gn
10_69023357_G/A	10:69023357	A	ENSECAG00000005525	ENSECAT00000005498	Transcript	missense_variant	1131	1121	374	R/Q	cGa/cAa	-	STRAND=1	SYMBOL=CX43	SYMBOL_SOURCE=Uniprot_gn
10_69023385_G/C	10:69023385	C	ENSECAG00000005525	ENSECAT00000005498	Transcript	stop_lost	1159	1149	383	*/Y	taG/taC	-	STRAND=1	SYMBOL=CX43	SYMBOL_SOURCE=Uniprot_gn
10_6932595_T/G	10:6932595	G	ENSECAG00000007605	ENSECAT00000007799	Transcript	splice_donor_variant	-	-	-	-	-	-	STRAND=1	SYMBOL=KMT2B	SYMBOL_SOURCE=HGNC	HGNC_ID=HGNC:15840
10_6933190_T/G	10:6933190	G	ENSECAG00000007605	ENSECAT00000007799	Transcript	missense_variant	1226	1226	409	M/R	aTg/aGg	-	STRAND=1	SYMBOL=KMT2B	SYMBOL_SOURCE=HGNC	HGNC_ID=HGNC:15840
10_6943915_A/G	10:6943915	G	ENSECAG00000007605	ENSECAT00000007799	Transcript	missense_variant	4912	4912	1638	I/V	Att/Gtt	-	STRAND=1	SYMBOL=KMT2B	SYMBOL_SOURCE=HGNC	HGNC_ID=HGNC:15840
10_6945640_G/A	10:6945640	A	ENSECAG00000017838	ENSECAT00000018825	Transcript	missense_variant	855	583	195	P/S	Cct/Tct	-	STRAND=-1	SYMBOL=IGFLR1	SYMBOL_SOURCE=HGNC	HGNC_ID=HGNC:23620
10_6967619_A/G	10:6967619	G	ENSECAG00000016084	ENSECAT00000016869	Transcript	splice_acceptor_variant	-	-	-	-	-	-	STRAND=1	SYMBOL=PROSER3	SYMBOL_SOURCE=HGNC	HGNC_ID=HGNC:25204
10_7022423_C/T	10:7022423	T	ENSECAG00000012641	ENSECAT00000013764	Transcript	missense_variant	3529	3529	1177	A/T	Gcc/Acc	-	STRAND=-1	SYMBOL=NPHS1	SYMBOL_SOURCE=HGNC	HGNC_ID=HGNC:7908
10_7043187_G/A	10:7043187	A	ENSECAG00000016877	ENSECAT00000017892	Transcript	missense_variant	594	578	193	R/H	cGt/cAt	-	STRAND=1	SYMBOL=KIRREL2	SYMBOL_SOURCE=HGNC	HGNC_ID=HGNC:18816
10_7075645_G/A	10:7075645	A	ENSECAG00000018395	ENSECAT00000019582	Transcript	missense_variant	105	41	14	P/L	cCt/cTt	-	STRAND=-1	SYMBOL=TYROBP	SYMBOL_SOURCE=HGNC	HGNC_ID=HGNC:12449
10_70805620_G/A	10:70805620	A	ENSECAG00000008639	ENSECAT00000008778	Transcript	missense_variant	249	73	25	P/S	Ccc/Tcc	-	STRAND=-1	SYMBOL=TRDN	SYMBOL_SOURCE=HGNC	HGNC_ID=HGNC:12261
10_71489147_A/C	10:71489147	C	ENSECAG00000010133	ENSECAT00000010374	Transcript	missense_variant	500	500	167	I/S	aTc/aGc	-	STRAND=-1
10_71489207_G/T	10:71489207	T	ENSECAG00000010133	ENSECAT00000010374	Transcript	missense_variant	440	440	147	T/N	aCt/aAt	-	STRAND=-1
10_71489210_G/T	10:71489210	T	ENSECAG00000010133	ENSECAT00000010374	Transcript	missense_variant	437	437	146	A/D	gCt/gAt	-	STRAND=-1
10_7151109_T/C	10:7151109	C	ENSECAG00000000190	ENSECAT00000000162	Transcript	missense_variant	927	901	301	M/V	Atg/Gtg	-	STRAND=-1	SYMBOL=SYNE4	SYMBOL_SOURCE=HGNC	HGNC_ID=HGNC:26703
10_7153300_G/A	10:7153300	A	ENSECAG00000000190	ENSECAT00000000162	Transcript	missense_variant	249	223	75	P/S	Ccc/Tcc	-	STRAND=-1	SYMBOL=SYNE4	SYMBOL_SOURCE=HGNC	HGNC_ID=HGNC:26703
10_7215136_T/G	10:7215136	G	ENSECAG00000014404	ENSECAT00000015354	Transcript	splice_donor_variant	-	-	-	-	-	-	STRAND=1	SYMBOL=WDR62	SYMBOL_SOURCE=HGNC	HGNC_ID=HGNC:24502
10_7215136_T/G	10:7215136	G	ENSECAG00000014404	ENSECAT00000015434	Transcript	splice_donor_variant	-	-	-	-	-	-	STRAND=1	SYMBOL=WDR62	SYMBOL_SOURCE=HGNC	HGNC_ID=HGNC:24502
10_7215136_T/G	10:7215136	G	ENSECAG00000014404	ENSECAT00000015481	Transcript	splice_donor_variant	-	-	-	-	-	-	STRAND=1	SYMBOL=WDR62	SYMBOL_SOURCE=HGNC	HGNC_ID=HGNC:24502
10_7224809_G/A	10:7224809	A	ENSECAG00000014404	ENSECAT00000015354	Transcript	missense_variant	2956	2899	967	G/R	Gga/Aga	-	STRAND=1	SYMBOL=WDR62	SYMBOL_SOURCE=HGNC	HGNC_ID=HGNC:24502
10_7224809_G/A	10:7224809	A	ENSECAG00000014404	ENSECAT00000015434	Transcript	missense_variant	3025	2968	990	G/R	Gga/Aga	-	STRAND=1	SYMBOL=WDR62	SYMBOL_SOURCE=HGNC	HGNC_ID=HGNC:24502
10_7224809_G/A	10:7224809	A	ENSECAG00000014404	ENSECAT00000015481	Transcript	missense_variant	2956	2899	967	G/R	Gga/Aga	-	STRAND=1	SYMBOL=WDR62	SYMBOL_SOURCE=HGNC	HGNC_ID=HGNC:24502
10_7266072_T/C	10:7266072	C	ENSECAG00000012210	ENSECAT00000013067	Transcript	missense_variant	539	539	180	M/T	aTg/aCg	-	STRAND=1	SYMBOL=CAPNS1	SYMBOL_SOURCE=HGNC	HGNC_ID=HGNC:1481
10_72825994_A/G	10:72825994	G	ENSECAG00000014283	ENSECAT00000015085	Transcript	missense_variant	1453	1387	463	I/V	Ata/Gta	-	STRAND=1	SYMBOL=NCOA7	SYMBOL_SOURCE=HGNC	HGNC_ID=HGNC:21081
10_72897869_G/A	10:72897869	A	ENSECAG00000016598	ENSECAT00000017462	Transcript	missense_variant	352	352	118	V/I	Gtt/Att	-	STRAND=1	SYMBOL=HINT3	SYMBOL_SOURCE=HGNC	HGNC_ID=HGNC:18468
10_72921226_C/T	10:72921226	T	ENSECAG00000017788	ENSECAT00000019044	Transcript	splice_region_variant,intron_variant	-	-	-	-	-	-	STRAND=1	SYMBOL=TRMT11	SYMBOL_SOURCE=HGNC	HGNC_ID=HGNC:21080
10_72928318_C/A	10:72928318	A	ENSECAG00000017788	ENSECAT00000019044	Transcript	missense_variant	191	190	64	R/S	Cgt/Agt	-	STRAND=1	SYMBOL=TRMT11	SYMBOL_SOURCE=HGNC	HGNC_ID=HGNC:21080
10_7317257_A/G	10:7317257	G	ENSECAG00000011876	ENSECAT00000012425	Transcript	missense_variant	332	223	75	W/R	Tgg/Cgg	-	STRAND=-1	SYMBOL=ZNF565	SYMBOL_SOURCE=HGNC	HGNC_ID=HGNC:26726
10_74270343_T/G	10:74270343	G	ENSECAG00000005638	ENSECAT00000005546	Transcript	missense_variant	860	860	287	E/A	gAg/gCg	-	STRAND=-1
10_74270629_C/T	10:74270629	T	ENSECAG00000005638	ENSECAT00000005546	Transcript	missense_variant	574	574	192	A/T	Gca/Aca	-	STRAND=-1
10_74270728_T/C	10:74270728	C	ENSECAG00000005638	ENSECAT00000005546	Transcript	missense_variant	475	475	159	S/G	Agc/Ggc	-	STRAND=-1
10_74270917_C/A	10:74270917	A	ENSECAG00000005638	ENSECAT00000005546	Transcript	missense_variant	286	286	96	D/Y	Gat/Tat	-	STRAND=-1
10_74271186_T/A	10:74271186	A	ENSECAG00000005638	ENSECAT00000005546	Transcript	missense_variant	17	17	6	K/I	aAa/aTa	-	STRAND=-1
10_74307812_C/T	10:74307812	T	ENSECAG00000000720	ENSECAT00000000579	Transcript	missense_variant	89	89	30	P/L	cCc/cTc	-	STRAND=1	SYMBOL=C6orf58	SYMBOL_SOURCE=HGNC	HGNC_ID=HGNC:20960
10_74311762_C/T	10:74311762	T	ENSECAG00000000720	ENSECAT00000000579	Transcript	missense_variant	529	529	177	R/W	Cgg/Tgg	-	STRAND=1	SYMBOL=C6orf58	SYMBOL_SOURCE=HGNC	HGNC_ID=HGNC:20960
10_74311790_T/C	10:74311790	C	ENSECAG00000000720	ENSECAT00000000579	Transcript	missense_variant	557	557	186	M/T	aTg/aCg	-	STRAND=1	SYMBOL=C6orf58	SYMBOL_SOURCE=HGNC	HGNC_ID=HGNC:20960
10_74321028_A/G	10:74321028	G	ENSECAG00000000720	ENSECAT00000000579	Transcript	missense_variant	883	883	295	M/V	Atg/Gtg	-	STRAND=1	SYMBOL=C6orf58	SYMBOL_SOURCE=HGNC	HGNC_ID=HGNC:20960
10_74321030_G/A	10:74321030	A	ENSECAG00000000720	ENSECAT00000000579	Transcript	missense_variant	885	885	295	M/I	atG/atA	-	STRAND=1	SYMBOL=C6orf58	SYMBOL_SOURCE=HGNC	HGNC_ID=HGNC:20960
10_74477440_C/G	10:74477440	G	ENSECAG00000000984	ENSECAT00000001082	Transcript	missense_variant	2012	1863	621	E/D	gaG/gaC	-	STRAND=-1	SYMBOL=THEMIS	SYMBOL_SOURCE=HGNC	HGNC_ID=HGNC:21569
10_74550434_G/T	10:74550434	T	ENSECAG00000000984	ENSECAT00000001082	Transcript	missense_variant	1376	1227	409	N/K	aaC/aaA	-	STRAND=-1	SYMBOL=THEMIS	SYMBOL_SOURCE=HGNC	HGNC_ID=HGNC:21569
10_74702833_G/A	10:74702833	A	ENSECAG00000005833	ENSECAT00000007969	Transcript	splice_region_variant,synonymous_variant	4105	3970	1324	L	Cta/Tta	-	STRAND=-1	SYMBOL=PTPRK	SYMBOL_SOURCE=HGNC	HGNC_ID=HGNC:9674
10_74702833_G/A	10:74702833	A	ENSECAG00000005833	ENSECAT00000008016	Transcript	splice_region_variant,synonymous_variant	4084	3949	1317	L	Cta/Tta	-	STRAND=-1	SYMBOL=PTPRK	SYMBOL_SOURCE=HGNC	HGNC_ID=HGNC:9674
10_74702833_G/A	10:74702833	A	ENSECAG00000005833	ENSECAT00000008021	Transcript	splice_region_variant,synonymous_variant	4051	3916	1306	L	Cta/Tta	-	STRAND=-1	SYMBOL=PTPRK	SYMBOL_SOURCE=HGNC	HGNC_ID=HGNC:9674
10_74709429_T/A	10:74709429	A	ENSECAG00000005833	ENSECAT00000007969	Transcript	splice_region_variant,synonymous_variant	3513	3378	1126	T	acA/acT	-	STRAND=-1	SYMBOL=PTPRK	SYMBOL_SOURCE=HGNC	HGNC_ID=HGNC:9674
10_74709429_T/A	10:74709429	A	ENSECAG00000005833	ENSECAT00000008016	Transcript	splice_region_variant,synonymous_variant	3492	3357	1119	T	acA/acT	-	STRAND=-1	SYMBOL=PTPRK	SYMBOL_SOURCE=HGNC	HGNC_ID=HGNC:9674
10_74709429_T/A	10:74709429	A	ENSECAG00000005833	ENSECAT00000008021	Transcript	splice_region_variant,synonymous_variant	3459	3324	1108	T	acA/acT	-	STRAND=-1	SYMBOL=PTPRK	SYMBOL_SOURCE=HGNC	HGNC_ID=HGNC:9674
10_74804477_C/T	10:74804477	T	ENSECAG00000005833	ENSECAT00000007969	Transcript	missense_variant	1220	1085	362	R/H	cGt/cAt	-	STRAND=-1	SYMBOL=PTPRK	SYMBOL_SOURCE=HGNC	HGNC_ID=HGNC:9674
10_74804477_C/T	10:74804477	T	ENSECAG00000005833	ENSECAT00000008016	Transcript	missense_variant	1220	1085	362	R/H	cGt/cAt	-	STRAND=-1	SYMBOL=PTPRK	SYMBOL_SOURCE=HGNC	HGNC_ID=HGNC:9674
10_74804477_C/T	10:74804477	T	ENSECAG00000005833	ENSECAT00000008021	Transcript	missense_variant	1220	1085	362	R/H	cGt/cAt	-	STRAND=-1	SYMBOL=PTPRK	SYMBOL_SOURCE=HGNC	HGNC_ID=HGNC:9674
10_75011212_G/A	10:75011212	A	ENSECAG00000005833	ENSECAT00000007969	Transcript	splice_region_variant,intron_variant	-	-	-	-	-	-	STRAND=-1	SYMBOL=PTPRK	SYMBOL_SOURCE=HGNC	HGNC_ID=HGNC:9674
10_75011212_G/A	10:75011212	A	ENSECAG00000005833	ENSECAT00000008016	Transcript	splice_region_variant,intron_variant	-	-	-	-	-	-	STRAND=-1	SYMBOL=PTPRK	SYMBOL_SOURCE=HGNC	HGNC_ID=HGNC:9674
10_75011212_G/A	10:75011212	A	ENSECAG00000005833	ENSECAT00000008021	Transcript	splice_region_variant,intron_variant	-	-	-	-	-	-	STRAND=-1	SYMBOL=PTPRK	SYMBOL_SOURCE=HGNC	HGNC_ID=HGNC:9674
10_7515730_G/A	10:7515730	A	ENSECAG00000005290	ENSECAT00000005177	Transcript	missense_variant	167	125	42	R/H	cGt/cAt	-	STRAND=1	SYMBOL=ZNF461	SYMBOL_SOURCE=HGNC	HGNC_ID=HGNC:21629
10_7515872_A/C	10:7515872	C	ENSECAG00000005290	ENSECAT00000005177	Transcript	missense_variant	309	267	89	K/N	aaA/aaC	-	STRAND=1	SYMBOL=ZNF461	SYMBOL_SOURCE=HGNC	HGNC_ID=HGNC:21629
10_7515997_A/G	10:7515997	G	ENSECAG00000005290	ENSECAT00000005177	Transcript	missense_variant	434	392	131	H/R	cAt/cGt	-	STRAND=1	SYMBOL=ZNF461	SYMBOL_SOURCE=HGNC	HGNC_ID=HGNC:21629
10_7516870_C/T	10:7516870	T	ENSECAG00000005290	ENSECAT00000005177	Transcript	missense_variant	1307	1265	422	T/M	aCg/aTg	-	STRAND=1	SYMBOL=ZNF461	SYMBOL_SOURCE=HGNC	HGNC_ID=HGNC:21629
10_7516891_T/C	10:7516891	C	ENSECAG00000005290	ENSECAT00000005177	Transcript	missense_variant	1328	1286	429	F/S	tTc/tCc	-	STRAND=1	SYMBOL=ZNF461	SYMBOL_SOURCE=HGNC	HGNC_ID=HGNC:21629
10_75743121_C/T	10:75743121	T	ENSECAG00000023844	ENSECAT00000024681	Transcript	splice_region_variant,intron_variant	-	-	-	-	-	-	STRAND=1	SYMBOL=LAMA2	SYMBOL_SOURCE=HGNC	HGNC_ID=HGNC:6482
10_75743121_C/T	10:75743121	T	ENSECAG00000023844	ENSECAT00000028988	Transcript	splice_region_variant,intron_variant	-	-	-	-	-	-	STRAND=1	SYMBOL=LAMA2	SYMBOL_SOURCE=HGNC	HGNC_ID=HGNC:6482
10_75743290_A/G	10:75743290	G	ENSECAG00000023844	ENSECAT00000024681	Transcript	splice_region_variant,intron_variant	-	-	-	-	-	-	STRAND=1	SYMBOL=LAMA2	SYMBOL_SOURCE=HGNC	HGNC_ID=HGNC:6482
10_75743290_A/G	10:75743290	G	ENSECAG00000023844	ENSECAT00000028988	Transcript	splice_region_variant,intron_variant	-	-	-	-	-	-	STRAND=1	SYMBOL=LAMA2	SYMBOL_SOURCE=HGNC	HGNC_ID=HGNC:6482
10_75756373_G/A	10:75756373	A	ENSECAG00000023844	ENSECAT00000024681	Transcript	splice_region_variant,intron_variant	-	-	-	-	-	-	STRAND=1	SYMBOL=LAMA2	SYMBOL_SOURCE=HGNC	HGNC_ID=HGNC:6482
10_75756373_G/A	10:75756373	A	ENSECAG00000023844	ENSECAT00000028988	Transcript	splice_region_variant,intron_variant	-	-	-	-	-	-	STRAND=1	SYMBOL=LAMA2	SYMBOL_SOURCE=HGNC	HGNC_ID=HGNC:6482
10_75758779_T/G	10:75758779	G	ENSECAG00000023844	ENSECAT00000024681	Transcript	missense_variant	1519	1519	507	Y/D	Tat/Gat	-	STRAND=1	SYMBOL=LAMA2	SYMBOL_SOURCE=HGNC	HGNC_ID=HGNC:6482
10_75758779_T/G	10:75758779	G	ENSECAG00000023844	ENSECAT00000028988	Transcript	missense_variant	1630	1630	544	Y/D	Tat/Gat	-	STRAND=1	SYMBOL=LAMA2	SYMBOL_SOURCE=HGNC	HGNC_ID=HGNC:6482
10_75816192_C/T	10:75816192	T	ENSECAG00000023844	ENSECAT00000028988	Transcript	missense_variant	2156	2156	719	A/V	gCg/gTg	-	STRAND=1	SYMBOL=LAMA2	SYMBOL_SOURCE=HGNC	HGNC_ID=HGNC:6482
10_75821997_C/G	10:75821997	G	ENSECAG00000023844	ENSECAT00000028988	Transcript	missense_variant	2257	2257	753	L/V	Ctc/Gtc	-	STRAND=1	SYMBOL=LAMA2	SYMBOL_SOURCE=HGNC	HGNC_ID=HGNC:6482
10_75846695_G/T	10:75846695	T	ENSECAG00000023844	ENSECAT00000028988	Transcript	splice_region_variant,intron_variant	-	-	-	-	-	-	STRAND=1	SYMBOL=LAMA2	SYMBOL_SOURCE=HGNC	HGNC_ID=HGNC:6482
10_75863042_G/A	10:75863042	A	ENSECAG00000023844	ENSECAT00000028988	Transcript	missense_variant	3451	3451	1151	G/S	Ggc/Agc	-	STRAND=1	SYMBOL=LAMA2	SYMBOL_SOURCE=HGNC	HGNC_ID=HGNC:6482
10_75874965_A/G	10:75874965	G	ENSECAG00000023844	ENSECAT00000025657	Transcript	splice_region_variant,5_prime_UTR_variant	1331	-	-	-	-	-	STRAND=1	SYMBOL=LAMA2	SYMBOL_SOURCE=HGNC	HGNC_ID=HGNC:6482
10_75874965_A/G	10:75874965	G	ENSECAG00000023844	ENSECAT00000028988	Transcript	splice_region_variant,synonymous_variant	4179	4179	1393	T	acA/acG	-	STRAND=1	SYMBOL=LAMA2	SYMBOL_SOURCE=HGNC	HGNC_ID=HGNC:6482
10_75897425_T/C	10:75897425	C	ENSECAG00000023844	ENSECAT00000025657	Transcript	splice_region_variant,intron_variant	-	-	-	-	-	-	STRAND=1	SYMBOL=LAMA2	SYMBOL_SOURCE=HGNC	HGNC_ID=HGNC:6482
10_75897425_T/C	10:75897425	C	ENSECAG00000023844	ENSECAT00000028988	Transcript	splice_region_variant,intron_variant	-	-	-	-	-	-	STRAND=1	SYMBOL=LAMA2	SYMBOL_SOURCE=HGNC	HGNC_ID=HGNC:6482
10_75908883_G/A	10:75908883	A	ENSECAG00000023844	ENSECAT00000028988	Transcript	missense_variant	4750	4750	1584	G/S	Ggt/Agt	-	STRAND=1	SYMBOL=LAMA2	SYMBOL_SOURCE=HGNC	HGNC_ID=HGNC:6482
10_75970270_G/T	10:75970270	T	ENSECAG00000023844	ENSECAT00000025657	Transcript	missense_variant	3225	433	145	A/S	Gcc/Tcc	-	STRAND=1	SYMBOL=LAMA2	SYMBOL_SOURCE=HGNC	HGNC_ID=HGNC:6482
10_75970270_G/T	10:75970270	T	ENSECAG00000023844	ENSECAT00000028988	Transcript	missense_variant	6073	6073	2025	A/S	Gcc/Tcc	-	STRAND=1	SYMBOL=LAMA2	SYMBOL_SOURCE=HGNC	HGNC_ID=HGNC:6482
10_76000533_C/T	10:76000533	T	ENSECAG00000023844	ENSECAT00000025657	Transcript	missense_variant	4501	1709	570	A/V	gCa/gTa	-	STRAND=1	SYMBOL=LAMA2	SYMBOL_SOURCE=HGNC	HGNC_ID=HGNC:6482
10_76000533_C/T	10:76000533	T	ENSECAG00000023844	ENSECAT00000028988	Transcript	missense_variant	7352	7352	2451	A/V	gCa/gTa	-	STRAND=1	SYMBOL=LAMA2	SYMBOL_SOURCE=HGNC	HGNC_ID=HGNC:6482
10_76124645_G/C	10:76124645	C	ENSECAG00000024764	ENSECAT00000026714	Transcript	missense_variant	735	735	245	C/W	tgC/tgG	-	STRAND=-1	SYMBOL=ARHGAP18	SYMBOL_SOURCE=HGNC	HGNC_ID=HGNC:21035
10_76495862_C/A	10:76495862	A	ENSECAG00000006343	ENSECAT00000006788	Transcript	stop_gained	920	876	292	Y/*	taC/taA	-	STRAND=1	SYMBOL=L3MBTL3	SYMBOL_SOURCE=HGNC	HGNC_ID=HGNC:23035
10_76510631_A/G	10:76510631	G	ENSECAG00000006343	ENSECAT00000006788	Transcript	splice_region_variant,intron_variant	-	-	-	-	-	-	STRAND=1	SYMBOL=L3MBTL3	SYMBOL_SOURCE=HGNC	HGNC_ID=HGNC:23035
10_76598675_G/A	10:76598675	A	ENSECAG00000011413	ENSECAT00000011884	Transcript	missense_variant	562	539	180	A/V	gCc/gTc	-	STRAND=-1	SYMBOL=SAMD3	SYMBOL_SOURCE=HGNC	HGNC_ID=HGNC:21574
10_76790017_G/A	10:76790017	A	ENSECAG00000005678	ENSECAT00000005586	Transcript	missense_variant	1291	1291	431	V/M	Gtg/Atg	-	STRAND=1	SYMBOL=TMEM200A	SYMBOL_SOURCE=EntrezGene
10_77222501_G/A	10:77222501	A	ENSECAG00000012838	ENSECAT00000014308	Transcript	missense_variant	656	656	219	P/L	cCg/cTg	-	STRAND=-1	SYMBOL=EPB41L2	SYMBOL_SOURCE=HGNC	HGNC_ID=HGNC:3379
10_77222501_G/A	10:77222501	A	ENSECAG00000012838	ENSECAT00000014426	Transcript	missense_variant	632	632	211	P/L	cCg/cTg	-	STRAND=-1	SYMBOL=EPB41L2	SYMBOL_SOURCE=HGNC	HGNC_ID=HGNC:3379
10_77222501_G/A	10:77222501	A	ENSECAG00000012838	ENSECAT00000014430	Transcript	missense_variant	656	656	219	P/L	cCg/cTg	-	STRAND=-1	SYMBOL=EPB41L2	SYMBOL_SOURCE=HGNC	HGNC_ID=HGNC:3379
10_77223621_C/T	10:77223621	T	ENSECAG00000012838	ENSECAT00000014308	Transcript	splice_region_variant,intron_variant	-	-	-	-	-	-	STRAND=-1	SYMBOL=EPB41L2	SYMBOL_SOURCE=HGNC	HGNC_ID=HGNC:3379
10_77223621_C/T	10:77223621	T	ENSECAG00000012838	ENSECAT00000014426	Transcript	splice_region_variant,intron_variant	-	-	-	-	-	-	STRAND=-1	SYMBOL=EPB41L2	SYMBOL_SOURCE=HGNC	HGNC_ID=HGNC:3379
10_77223621_C/T	10:77223621	T	ENSECAG00000012838	ENSECAT00000014430	Transcript	splice_region_variant,intron_variant	-	-	-	-	-	-	STRAND=-1	SYMBOL=EPB41L2	SYMBOL_SOURCE=HGNC	HGNC_ID=HGNC:3379
10_77223918_C/T	10:77223918	T	ENSECAG00000012838	ENSECAT00000014308	Transcript	missense_variant	179	179	60	R/H	cGc/cAc	-	STRAND=-1	SYMBOL=EPB41L2	SYMBOL_SOURCE=HGNC	HGNC_ID=HGNC:3379
10_77223918_C/T	10:77223918	T	ENSECAG00000012838	ENSECAT00000014426	Transcript	missense_variant	179	179	60	R/H	cGc/cAc	-	STRAND=-1	SYMBOL=EPB41L2	SYMBOL_SOURCE=HGNC	HGNC_ID=HGNC:3379
10_77223918_C/T	10:77223918	T	ENSECAG00000012838	ENSECAT00000014430	Transcript	missense_variant	179	179	60	R/H	cGc/cAc	-	STRAND=-1	SYMBOL=EPB41L2	SYMBOL_SOURCE=HGNC	HGNC_ID=HGNC:3379
10_7752194_A/G	10:7752194	G	ENSECAG00000021185	ENSECAT00000022500	Transcript	missense_variant	409	341	114	D/G	gAc/gGc	-	STRAND=1	SYMBOL=ZFP82	SYMBOL_SOURCE=HGNC	HGNC_ID=HGNC:28682
10_7752832_C/A	10:7752832	A	ENSECAG00000021185	ENSECAT00000022500	Transcript	missense_variant	1047	979	327	L/I	Ctt/Att	-	STRAND=1	SYMBOL=ZFP82	SYMBOL_SOURCE=HGNC	HGNC_ID=HGNC:28682
10_77702279_G/T	10:77702279	T	ENSECAG00000024638	ENSECAT00000026659	Transcript	missense_variant	4116	4076	1359	P/Q	cCg/cAg	-	STRAND=-1	SYMBOL=MED23	SYMBOL_SOURCE=HGNC	HGNC_ID=HGNC:2372
10_77702279_G/T	10:77702279	T	ENSECAG00000024638	ENSECAT00000026671	Transcript	missense_variant	4113	4064	1355	P/Q	cCg/cAg	-	STRAND=-1	SYMBOL=MED23	SYMBOL_SOURCE=HGNC	HGNC_ID=HGNC:2372
10_77773356_G/A	10:77773356	A	ENSECAG00000007018	ENSECAT00000007581	Transcript	missense_variant	630	550	184	V/I	Gtt/Att	-	STRAND=1	SYMBOL=ENPP3	SYMBOL_SOURCE=HGNC	HGNC_ID=HGNC:3358
10_77773356_G/A	10:77773356	A	ENSECAG00000007018	ENSECAT00000007617	Transcript	missense_variant	630	550	184	V/I	Gtt/Att	-	STRAND=1	SYMBOL=ENPP3	SYMBOL_SOURCE=HGNC	HGNC_ID=HGNC:3358
10_77780014_C/T	10:77780014	T	ENSECAG00000007018	ENSECAT00000007581	Transcript	missense_variant	675	595	199	P/S	Cct/Tct	-	STRAND=1	SYMBOL=ENPP3	SYMBOL_SOURCE=HGNC	HGNC_ID=HGNC:3358
10_77780014_C/T	10:77780014	T	ENSECAG00000007018	ENSECAT00000007617	Transcript	missense_variant	675	595	199	P/S	Cct/Tct	-	STRAND=1	SYMBOL=ENPP3	SYMBOL_SOURCE=HGNC	HGNC_ID=HGNC:3358
10_77782832_C/G	10:77782832	G	ENSECAG00000007018	ENSECAT00000007581	Transcript	missense_variant	864	784	262	Q/E	Caa/Gaa	-	STRAND=1	SYMBOL=ENPP3	SYMBOL_SOURCE=HGNC	HGNC_ID=HGNC:3358
10_77782832_C/G	10:77782832	G	ENSECAG00000007018	ENSECAT00000007617	Transcript	missense_variant	864	784	262	Q/E	Caa/Gaa	-	STRAND=1	SYMBOL=ENPP3	SYMBOL_SOURCE=HGNC	HGNC_ID=HGNC:3358
10_77784987_G/A	10:77784987	A	ENSECAG00000007018	ENSECAT00000007581	Transcript	missense_variant	1023	943	315	D/N	Gat/Aat	-	STRAND=1	SYMBOL=ENPP3	SYMBOL_SOURCE=HGNC	HGNC_ID=HGNC:3358
10_77784987_G/A	10:77784987	A	ENSECAG00000007018	ENSECAT00000007617	Transcript	missense_variant	1023	943	315	D/N	Gat/Aat	-	STRAND=1	SYMBOL=ENPP3	SYMBOL_SOURCE=HGNC	HGNC_ID=HGNC:3358
10_77805261_T/G	10:77805261	G	ENSECAG00000007018	ENSECAT00000007581	Transcript	splice_region_variant,intron_variant	-	-	-	-	-	-	STRAND=1	SYMBOL=ENPP3	SYMBOL_SOURCE=HGNC	HGNC_ID=HGNC:3358
10_77805261_T/G	10:77805261	G	ENSECAG00000007018	ENSECAT00000007617	Transcript	splice_region_variant,intron_variant	-	-	-	-	-	-	STRAND=1	SYMBOL=ENPP3	SYMBOL_SOURCE=HGNC	HGNC_ID=HGNC:3358
10_77805356_A/G	10:77805356	G	ENSECAG00000007018	ENSECAT00000007581	Transcript	missense_variant	1732	1652	551	H/R	cAt/cGt	-	STRAND=1	SYMBOL=ENPP3	SYMBOL_SOURCE=HGNC	HGNC_ID=HGNC:3358
10_77805356_A/G	10:77805356	G	ENSECAG00000007018	ENSECAT00000007617	Transcript	missense_variant	1732	1652	551	H/R	cAt/cGt	-	STRAND=1	SYMBOL=ENPP3	SYMBOL_SOURCE=HGNC	HGNC_ID=HGNC:3358
10_77808874_A/G	10:77808874	G	ENSECAG00000007018	ENSECAT00000007581	Transcript	missense_variant	1968	1888	630	I/V	Atc/Gtc	-	STRAND=1	SYMBOL=ENPP3	SYMBOL_SOURCE=HGNC	HGNC_ID=HGNC:3358
10_77808874_A/G	10:77808874	G	ENSECAG00000007018	ENSECAT00000007617	Transcript	missense_variant	1968	1888	630	I/V	Atc/Gtc	-	STRAND=1	SYMBOL=ENPP3	SYMBOL_SOURCE=HGNC	HGNC_ID=HGNC:3358
10_77808877_A/G	10:77808877	G	ENSECAG00000007018	ENSECAT00000007581	Transcript	missense_variant	1971	1891	631	S/G	Agt/Ggt	-	STRAND=1	SYMBOL=ENPP3	SYMBOL_SOURCE=HGNC	HGNC_ID=HGNC:3358
10_77808877_A/G	10:77808877	G	ENSECAG00000007018	ENSECAT00000007617	Transcript	missense_variant	1971	1891	631	S/G	Agt/Ggt	-	STRAND=1	SYMBOL=ENPP3	SYMBOL_SOURCE=HGNC	HGNC_ID=HGNC:3358
10_77815638_C/T	10:77815638	T	ENSECAG00000007018	ENSECAT00000007617	Transcript	missense_variant,splice_region_variant	2169	2089	697	R/C	Cgc/Tgc	-	STRAND=1	SYMBOL=ENPP3	SYMBOL_SOURCE=HGNC	HGNC_ID=HGNC:3358
10_7785694_G/A	10:7785694	A	ENSECAG00000021751	ENSECAT00000023140	Transcript	missense_variant	542	542	181	R/H	cGc/cAc	-	STRAND=1	SYMBOL=ZFP14	SYMBOL_SOURCE=HGNC	HGNC_ID=HGNC:29312
10_77975979_A/G	10:77975979	G	ENSECAG00000012424	ENSECAT00000012853	Transcript	missense_variant	649	649	217	I/V	Atc/Gtc	-	STRAND=1
10_78096931_C/T	10:78096931	T	ENSECAG00000013035	ENSECAT00000013992	Transcript	splice_region_variant,intron_variant	-	-	-	-	-	-	STRAND=1	SYMBOL=ENPP1	SYMBOL_SOURCE=HGNC	HGNC_ID=HGNC:3356
10_78096931_C/T	10:78096931	T	ENSECAG00000013035	ENSECAT00000014006	Transcript	splice_region_variant,intron_variant	-	-	-	-	-	-	STRAND=1	SYMBOL=ENPP1	SYMBOL_SOURCE=HGNC	HGNC_ID=HGNC:3356
10_78096931_C/T	10:78096931	T	ENSECAG00000013035	ENSECAT00000014042	Transcript	splice_region_variant,intron_variant	-	-	-	-	-	-	STRAND=1	SYMBOL=ENPP1	SYMBOL_SOURCE=HGNC	HGNC_ID=HGNC:3356
10_78096931_C/T	10:78096931	T	ENSECAG00000013035	ENSECAT00000014065	Transcript	splice_region_variant,intron_variant	-	-	-	-	-	-	STRAND=1	SYMBOL=ENPP1	SYMBOL_SOURCE=HGNC	HGNC_ID=HGNC:3356
10_78114933_T/G	10:78114933	G	ENSECAG00000013035	ENSECAT00000013992	Transcript	missense_variant	1962	1962	654	N/K	aaT/aaG	-	STRAND=1	SYMBOL=ENPP1	SYMBOL_SOURCE=HGNC	HGNC_ID=HGNC:3356
10_78114933_T/G	10:78114933	G	ENSECAG00000013035	ENSECAT00000014006	Transcript	missense_variant	1959	1959	653	N/K	aaT/aaG	-	STRAND=1	SYMBOL=ENPP1	SYMBOL_SOURCE=HGNC	HGNC_ID=HGNC:3356
10_78114933_T/G	10:78114933	G	ENSECAG00000013035	ENSECAT00000014042	Transcript	missense_variant	1953	1953	651	N/K	aaT/aaG	-	STRAND=1	SYMBOL=ENPP1	SYMBOL_SOURCE=HGNC	HGNC_ID=HGNC:3356
10_78114933_T/G	10:78114933	G	ENSECAG00000013035	ENSECAT00000014065	Transcript	missense_variant	1938	1938	646	N/K	aaT/aaG	-	STRAND=1	SYMBOL=ENPP1	SYMBOL_SOURCE=HGNC	HGNC_ID=HGNC:3356
10_78485792_C/T	10:78485792	T	ENSECAG00000017407	ENSECAT00000018511	Transcript	missense_variant	608	535	179	D/N	Gac/Aac	-	STRAND=-1	SYMBOL=MOXD1	SYMBOL_SOURCE=HGNC	HGNC_ID=HGNC:21063
10_78679276_C/T	10:78679276	T	ENSECAG00000005803	ENSECAT00000005727	Transcript	missense_variant	509	254	85	T/M	aCg/aTg	-	STRAND=1	SYMBOL=TAAR9	SYMBOL_SOURCE=HGNC	HGNC_ID=HGNC:20977
10_78679636_C/T	10:78679636	T	ENSECAG00000005803	ENSECAT00000005727	Transcript	missense_variant	869	614	205	P/L	cCc/cTc	-	STRAND=1	SYMBOL=TAAR9	SYMBOL_SOURCE=HGNC	HGNC_ID=HGNC:20977
10_78679734_A/G	10:78679734	G	ENSECAG00000005803	ENSECAT00000005727	Transcript	missense_variant	967	712	238	K/E	Aaa/Gaa	-	STRAND=1	SYMBOL=TAAR9	SYMBOL_SOURCE=HGNC	HGNC_ID=HGNC:20977
10_78679783_A/G	10:78679783	G	ENSECAG00000005803	ENSECAT00000005727	Transcript	missense_variant	1016	761	254	N/S	aAt/aGt	-	STRAND=1	SYMBOL=TAAR9	SYMBOL_SOURCE=HGNC	HGNC_ID=HGNC:20977
10_78679809_G/C	10:78679809	C	ENSECAG00000005803	ENSECAT00000005727	Transcript	missense_variant	1042	787	263	D/H	Gat/Cat	-	STRAND=1	SYMBOL=TAAR9	SYMBOL_SOURCE=HGNC	HGNC_ID=HGNC:20977
10_78714836_A/G	10:78714836	G	ENSECAG00000005898	ENSECAT00000005907	Transcript	missense_variant	49	49	17	I/V	Atc/Gtc	-	STRAND=1
10_78714860_C/G	10:78714860	G	ENSECAG00000005898	ENSECAT00000005907	Transcript	missense_variant	73	73	25	P/A	Ccc/Gcc	-	STRAND=1
10_78714879_C/A	10:78714879	A	ENSECAG00000005898	ENSECAT00000005907	Transcript	missense_variant	92	92	31	A/E	gCa/gAa	-	STRAND=1
10_78714950_A/C	10:78714950	C	ENSECAG00000005898	ENSECAT00000005907	Transcript	missense_variant	163	163	55	K/Q	Aag/Cag	-	STRAND=1
10_78714968_G/A	10:78714968	A	ENSECAG00000005898	ENSECAT00000005907	Transcript	missense_variant	181	181	61	A/T	Gcc/Acc	-	STRAND=1
10_78714995_T/G	10:78714995	G	ENSECAG00000005898	ENSECAT00000005907	Transcript	missense_variant	208	208	70	C/G	Tgc/Ggc	-	STRAND=1
10_78715497_A/G	10:78715497	G	ENSECAG00000005898	ENSECAT00000005907	Transcript	missense_variant	710	710	237	D/G	gAc/gGc	-	STRAND=1
10_78715788_T/C	10:78715788	C	ENSECAG00000005898	ENSECAT00000005907	Transcript	missense_variant	1001	1001	334	V/A	gTg/gCg	-	STRAND=1
10_78729744_C/T	10:78729744	T	ENSECAG00000005998	ENSECAT00000005932	Transcript	missense_variant	29	29	10	A/V	gCg/gTg	-	STRAND=1	SYMBOL=TAAR6	SYMBOL_SOURCE=HGNC	HGNC_ID=HGNC:20978
10_78730152_C/T	10:78730152	T	ENSECAG00000005998	ENSECAT00000005932	Transcript	missense_variant	437	437	146	A/V	gCg/gTg	-	STRAND=1	SYMBOL=TAAR6	SYMBOL_SOURCE=HGNC	HGNC_ID=HGNC:20978
10_78730430_G/C	10:78730430	C	ENSECAG00000005998	ENSECAT00000005932	Transcript	missense_variant	715	715	239	E/Q	Gaa/Caa	-	STRAND=1	SYMBOL=TAAR6	SYMBOL_SOURCE=HGNC	HGNC_ID=HGNC:20978
10_78730437_T/C	10:78730437	C	ENSECAG00000005998	ENSECAT00000005932	Transcript	missense_variant	722	722	241	L/S	tTg/tCg	-	STRAND=1	SYMBOL=TAAR6	SYMBOL_SOURCE=HGNC	HGNC_ID=HGNC:20978
10_78759857_C/A	10:78759857	A	ENSECAG00000006029	ENSECAT00000005993	Transcript	missense_variant	896	896	299	G/V	gGg/gTg	-	STRAND=-1
10_78759927_T/C	10:78759927	C	ENSECAG00000006029	ENSECAT00000005993	Transcript	missense_variant	826	826	276	I/V	Att/Gtt	-	STRAND=-1
10_78760368_C/T	10:78760368	T	ENSECAG00000006029	ENSECAT00000005993	Transcript	missense_variant	385	385	129	D/N	Gac/Aac	-	STRAND=-1
10_78760377_T/C	10:78760377	C	ENSECAG00000006029	ENSECAT00000005993	Transcript	missense_variant	376	376	126	I/V	Atc/Gtc	-	STRAND=-1
10_78760379_C/A	10:78760379	A	ENSECAG00000006029	ENSECAT00000005993	Transcript	missense_variant	374	374	125	C/F	tGc/tTc	-	STRAND=-1
10_78760584_C/T	10:78760584	T	ENSECAG00000006029	ENSECAT00000005993	Transcript	missense_variant	169	169	57	V/I	Gtt/Att	-	STRAND=-1
10_78760640_G/C	10:78760640	C	ENSECAG00000006029	ENSECAT00000005993	Transcript	missense_variant	113	113	38	A/G	gCg/gGg	-	STRAND=-1
10_7879864_A/C	10:7879864	C	ENSECAG00000022488	ENSECAT00000024089	Transcript	missense_variant	955	930	310	D/E	gaT/gaG	-	STRAND=-1
10_7879952_T/C	10:7879952	C	ENSECAG00000022488	ENSECAT00000024089	Transcript	missense_variant	867	842	281	K/R	aAa/aGa	-	STRAND=-1
10_78901861_T/C	10:78901861	C	ENSECAG00000022135	ENSECAT00000023756	Transcript	missense_variant	764	697	233	I/V	Atc/Gtc	-	STRAND=-1	SYMBOL=VNN1	SYMBOL_SOURCE=HGNC	HGNC_ID=HGNC:12705
10_78901999_T/C	10:78901999	C	ENSECAG00000022135	ENSECAT00000023756	Transcript	missense_variant	626	559	187	I/V	Att/Gtt	-	STRAND=-1	SYMBOL=VNN1	SYMBOL_SOURCE=HGNC	HGNC_ID=HGNC:12705
10_78903524_C/T	10:78903524	T	ENSECAG00000022135	ENSECAT00000023756	Transcript	missense_variant	438	371	124	R/K	aGg/aAg	-	STRAND=-1	SYMBOL=VNN1	SYMBOL_SOURCE=HGNC	HGNC_ID=HGNC:12705
10_78907338_A/C	10:78907338	C	ENSECAG00000022135	ENSECAT00000023756	Transcript	missense_variant	327	260	87	V/G	gTc/gGc	-	STRAND=-1	SYMBOL=VNN1	SYMBOL_SOURCE=HGNC	HGNC_ID=HGNC:12705
10_78920762_T/C	10:78920762	C	ENSECAG00000023216	ENSECAT00000024840	Transcript	missense_variant	1534	1534	512	I/V	Ata/Gta	-	STRAND=-1	SYMBOL=VNN2	SYMBOL_SOURCE=HGNC	HGNC_ID=HGNC:12706
10_78924855_C/T	10:78924855	T	ENSECAG00000023216	ENSECAT00000024840	Transcript	missense_variant	1033	1033	345	A/T	Gct/Act	-	STRAND=-1	SYMBOL=VNN2	SYMBOL_SOURCE=HGNC	HGNC_ID=HGNC:12706
10_78924960_C/T	10:78924960	T	ENSECAG00000023216	ENSECAT00000024840	Transcript	missense_variant	928	928	310	D/N	Gac/Aac	-	STRAND=-1	SYMBOL=VNN2	SYMBOL_SOURCE=HGNC	HGNC_ID=HGNC:12706
10_78925001_G/A	10:78925001	A	ENSECAG00000023216	ENSECAT00000024840	Transcript	missense_variant	887	887	296	S/L	tCg/tTg	-	STRAND=-1	SYMBOL=VNN2	SYMBOL_SOURCE=HGNC	HGNC_ID=HGNC:12706
10_78926464_A/T	10:78926464	T	ENSECAG00000023216	ENSECAT00000024840	Transcript	missense_variant	684	684	228	H/Q	caT/caA	-	STRAND=-1	SYMBOL=VNN2	SYMBOL_SOURCE=HGNC	HGNC_ID=HGNC:12706
10_78926474_T/G	10:78926474	G	ENSECAG00000023216	ENSECAT00000024840	Transcript	missense_variant	674	674	225	K/T	aAa/aCa	-	STRAND=-1	SYMBOL=VNN2	SYMBOL_SOURCE=HGNC	HGNC_ID=HGNC:12706
10_78926499_G/A	10:78926499	A	ENSECAG00000023216	ENSECAT00000024840	Transcript	missense_variant	649	649	217	H/Y	Cac/Tac	-	STRAND=-1	SYMBOL=VNN2	SYMBOL_SOURCE=HGNC	HGNC_ID=HGNC:12706
10_78926505_A/G	10:78926505	G	ENSECAG00000023216	ENSECAT00000024840	Transcript	missense_variant	643	643	215	F/L	Ttc/Ctc	-	STRAND=-1	SYMBOL=VNN2	SYMBOL_SOURCE=HGNC	HGNC_ID=HGNC:12706
10_78926534_C/T	10:78926534	T	ENSECAG00000023216	ENSECAT00000024840	Transcript	missense_variant	614	614	205	R/K	aGg/aAg	-	STRAND=-1	SYMBOL=VNN2	SYMBOL_SOURCE=HGNC	HGNC_ID=HGNC:12706
10_78932265_C/A	10:78932265	A	ENSECAG00000023216	ENSECAT00000024840	Transcript	missense_variant	58	58	20	V/F	Gtt/Ttt	-	STRAND=-1	SYMBOL=VNN2	SYMBOL_SOURCE=HGNC	HGNC_ID=HGNC:12706
10_7900786_G/A	10:7900786	A	ENSECAG00000022488	ENSECAT00000024089	Transcript	missense_variant	39	14	5	T/I	aCa/aTa	-	STRAND=-1
10_7945017_C/G	10:7945017	G	ENSECAG00000010814	ENSECAT00000011231	Transcript	missense_variant,splice_region_variant	635	635	212	S/W	tCg/tGg	-	STRAND=1
10_80020515_A/G	10:80020515	G	ENSECAG00000020239	ENSECAT00000021507	Transcript	missense_variant	1176	1075	359	F/L	Ttt/Ctt	-	STRAND=-1	SYMBOL=SLC2A12	SYMBOL_SOURCE=HGNC	HGNC_ID=HGNC:18067
10_80020524_G/C	10:80020524	C	ENSECAG00000020239	ENSECAT00000021507	Transcript	missense_variant	1167	1066	356	P/A	Ccc/Gcc	-	STRAND=-1	SYMBOL=SLC2A12	SYMBOL_SOURCE=HGNC	HGNC_ID=HGNC:18067
10_80184736_A/T	10:80184736	T	ENSECAG00000020431	ENSECAT00000021724	Transcript	missense_variant	145	145	49	S/T	Tcg/Acg	-	STRAND=-1	SYMBOL=SGK1	SYMBOL_SOURCE=HGNC	HGNC_ID=HGNC:10810
10_8061533_T/A	10:8061533	A	ENSECAG00000016557	ENSECAT00000017368	Transcript	missense_variant	470	403	135	N/Y	Aat/Tat	-	STRAND=-1	SYMBOL=ZNF793	SYMBOL_SOURCE=HGNC	HGNC_ID=HGNC:33115
10_80690781_G/A	10:80690781	A	ENSECAG00000001065	ENSECAT00000000886	Transcript	missense_variant	589	545	182	C/Y	tGt/tAt	-	STRAND=1
10_80690822_A/G	10:80690822	G	ENSECAG00000001065	ENSECAT00000000886	Transcript	missense_variant	630	586	196	N/D	Aat/Gat	-	STRAND=1
10_80748830_C/A	10:80748830	A	ENSECAG00000021674	ENSECAT00000023213	Transcript	missense_variant	336	315	105	M/I	atG/atT	-	STRAND=-1	SYMBOL=ALDH8A1	SYMBOL_SOURCE=HGNC	HGNC_ID=HGNC:15471
10_80748832_T/G	10:80748832	G	ENSECAG00000021674	ENSECAT00000023213	Transcript	missense_variant	334	313	105	M/L	Atg/Ctg	-	STRAND=-1	SYMBOL=ALDH8A1	SYMBOL_SOURCE=HGNC	HGNC_ID=HGNC:15471
10_80792934_G/A	10:80792934	A	ENSECAG00000004470	ENSECAT00000006393	Transcript	missense_variant	715	457	153	P/S	Ccc/Tcc	-	STRAND=-1	SYMBOL=HBS1L	SYMBOL_SOURCE=HGNC	HGNC_ID=HGNC:4834
10_80792943_C/T	10:80792943	T	ENSECAG00000004470	ENSECAT00000006393	Transcript	missense_variant	706	448	150	V/M	Gtg/Atg	-	STRAND=-1	SYMBOL=HBS1L	SYMBOL_SOURCE=HGNC	HGNC_ID=HGNC:4834
10_80793033_C/A	10:80793033	A	ENSECAG00000004470	ENSECAT00000006393	Transcript	missense_variant	616	358	120	A/S	Gct/Tct	-	STRAND=-1	SYMBOL=HBS1L	SYMBOL_SOURCE=HGNC	HGNC_ID=HGNC:4834
10_80793041_T/C	10:80793041	C	ENSECAG00000004470	ENSECAT00000006393	Transcript	missense_variant	608	350	117	N/S	aAt/aGt	-	STRAND=-1	SYMBOL=HBS1L	SYMBOL_SOURCE=HGNC	HGNC_ID=HGNC:4834
10_81098969_T/C	10:81098969	C	ENSECAG00000020817	ENSECAT00000022096	Transcript	splice_region_variant,non_coding_transcript_exon_variant,non_coding_transcript_variant	481	-	-	-	-	-	STRAND=-1
10_81166754_C/T	10:81166754	T	ENSECAG00000019646	ENSECAT00000021153	Transcript	splice_region_variant,intron_variant	-	-	-	-	-	-	STRAND=-1	SYMBOL=AHI1	SYMBOL_SOURCE=HGNC	HGNC_ID=HGNC:21575
10_81166754_C/T	10:81166754	T	ENSECAG00000019646	ENSECAT00000021170	Transcript	splice_region_variant,intron_variant	-	-	-	-	-	-	STRAND=-1	SYMBOL=AHI1	SYMBOL_SOURCE=HGNC	HGNC_ID=HGNC:21575
10_81168935_A/G	10:81168935	G	ENSECAG00000019646	ENSECAT00000021153	Transcript	splice_region_variant,synonymous_variant	1885	1885	629	L	Tta/Cta	-	STRAND=-1	SYMBOL=AHI1	SYMBOL_SOURCE=HGNC	HGNC_ID=HGNC:21575
10_81168935_A/G	10:81168935	G	ENSECAG00000019646	ENSECAT00000021170	Transcript	splice_region_variant,synonymous_variant	1468	1468	490	L	Tta/Cta	-	STRAND=-1	SYMBOL=AHI1	SYMBOL_SOURCE=HGNC	HGNC_ID=HGNC:21575
10_81181057_T/A	10:81181057	A	ENSECAG00000019646	ENSECAT00000021153	Transcript	splice_region_variant,intron_variant	-	-	-	-	-	-	STRAND=-1	SYMBOL=AHI1	SYMBOL_SOURCE=HGNC	HGNC_ID=HGNC:21575
10_81181057_T/A	10:81181057	A	ENSECAG00000019646	ENSECAT00000021170	Transcript	splice_region_variant,intron_variant	-	-	-	-	-	-	STRAND=-1	SYMBOL=AHI1	SYMBOL_SOURCE=HGNC	HGNC_ID=HGNC:21575
10_8172411_A/G	10:8172411	G	ENSECAG00000017215	ENSECAT00000018135	Transcript	missense_variant	295	290	97	K/R	aAa/aGa	-	STRAND=1	SYMBOL=ZFP30	SYMBOL_SOURCE=HGNC	HGNC_ID=HGNC:29555
10_81832383_G/T	10:81832383	T	ENSECAG00000023692	ENSECAT00000025556	Transcript	missense_variant	2170	2170	724	P/T	Cca/Aca	-	STRAND=-1	SYMBOL=BCLAF1	SYMBOL_SOURCE=HGNC	HGNC_ID=HGNC:16863
10_81913254_C/T	10:81913254	T	ENSECAG00000024302	ENSECAT00000026187	Transcript	splice_region_variant,intron_variant	-	-	-	-	-	-	STRAND=-1	SYMBOL=MAP7	SYMBOL_SOURCE=HGNC	HGNC_ID=HGNC:6869
10_81917264_G/A	10:81917264	A	ENSECAG00000024302	ENSECAT00000026173	Transcript	splice_region_variant,intron_variant	-	-	-	-	-	-	STRAND=-1	SYMBOL=MAP7	SYMBOL_SOURCE=HGNC	HGNC_ID=HGNC:6869
10_81917264_G/A	10:81917264	A	ENSECAG00000024302	ENSECAT00000026187	Transcript	splice_region_variant,intron_variant	-	-	-	-	-	-	STRAND=-1	SYMBOL=MAP7	SYMBOL_SOURCE=HGNC	HGNC_ID=HGNC:6869
10_81952466_G/C	10:81952466	C	ENSECAG00000024302	ENSECAT00000026173	Transcript	missense_variant,splice_region_variant	105	105	35	D/E	gaC/gaG	-	STRAND=-1	SYMBOL=MAP7	SYMBOL_SOURCE=HGNC	HGNC_ID=HGNC:6869
10_82065180_A/G	10:82065180	G	ENSECAG00000024860	ENSECAT00000026898	Transcript	missense_variant	3287	3287	1096	L/P	cTg/cCg	-	STRAND=-1	SYMBOL=MAP3K5	SYMBOL_SOURCE=HGNC	HGNC_ID=HGNC:6857
10_82080445_G/A	10:82080445	A	ENSECAG00000024860	ENSECAT00000026898	Transcript	splice_region_variant,intron_variant	-	-	-	-	-	-	STRAND=-1	SYMBOL=MAP3K5	SYMBOL_SOURCE=HGNC	HGNC_ID=HGNC:6857
10_82110528_T/C	10:82110528	C	ENSECAG00000024860	ENSECAT00000026898	Transcript	splice_region_variant,intron_variant	-	-	-	-	-	-	STRAND=-1	SYMBOL=MAP3K5	SYMBOL_SOURCE=HGNC	HGNC_ID=HGNC:6857
10_82155152_T/C	10:82155152	C	ENSECAG00000024860	ENSECAT00000026898	Transcript	missense_variant	742	742	248	M/V	Atg/Gtg	-	STRAND=-1	SYMBOL=MAP3K5	SYMBOL_SOURCE=HGNC	HGNC_ID=HGNC:6857
10_82160198_T/C	10:82160198	C	ENSECAG00000024860	ENSECAT00000026898	Transcript	splice_region_variant,intron_variant	-	-	-	-	-	-	STRAND=-1	SYMBOL=MAP3K5	SYMBOL_SOURCE=HGNC	HGNC_ID=HGNC:6857
10_82165375_C/A	10:82165375	A	ENSECAG00000024860	ENSECAT00000026898	Transcript	splice_region_variant,intron_variant	-	-	-	-	-	-	STRAND=-1	SYMBOL=MAP3K5	SYMBOL_SOURCE=HGNC	HGNC_ID=HGNC:6857
10_82177383_A/C	10:82177383	C	ENSECAG00000024860	ENSECAT00000026898	Transcript	missense_variant	77	77	26	V/G	gTg/gGg	-	STRAND=-1	SYMBOL=MAP3K5	SYMBOL_SOURCE=HGNC	HGNC_ID=HGNC:6857
10_82434315_A/G	10:82434315	G	ENSECAG00000007642	ENSECAT00000007784	Transcript	missense_variant	1461	1459	487	S/P	Tcc/Ccc	-	STRAND=-1	SYMBOL=IL20RA	SYMBOL_SOURCE=HGNC	HGNC_ID=HGNC:6003
10_82434446_G/A	10:82434446	A	ENSECAG00000007642	ENSECAT00000007784	Transcript	missense_variant	1330	1328	443	P/L	cCg/cTg	-	STRAND=-1	SYMBOL=IL20RA	SYMBOL_SOURCE=HGNC	HGNC_ID=HGNC:6003
10_82434569_C/T	10:82434569	T	ENSECAG00000007642	ENSECAT00000007784	Transcript	missense_variant	1207	1205	402	R/Q	cGa/cAa	-	STRAND=-1	SYMBOL=IL20RA	SYMBOL_SOURCE=HGNC	HGNC_ID=HGNC:6003
10_82434607_C/A	10:82434607	A	ENSECAG00000007642	ENSECAT00000007784	Transcript	missense_variant	1169	1167	389	L/F	ttG/ttT	-	STRAND=-1	SYMBOL=IL20RA	SYMBOL_SOURCE=HGNC	HGNC_ID=HGNC:6003
10_82434912_C/G	10:82434912	G	ENSECAG00000007642	ENSECAT00000007784	Transcript	missense_variant	864	862	288	E/Q	Gag/Cag	-	STRAND=-1	SYMBOL=IL20RA	SYMBOL_SOURCE=HGNC	HGNC_ID=HGNC:6003
10_82437006_A/G	10:82437006	G	ENSECAG00000007642	ENSECAT00000007784	Transcript	missense_variant	706	704	235	L/S	tTg/tCg	-	STRAND=-1	SYMBOL=IL20RA	SYMBOL_SOURCE=HGNC	HGNC_ID=HGNC:6003
10_82441725_C/A	10:82441725	A	ENSECAG00000007642	ENSECAT00000007784	Transcript	stop_gained	411	409	137	E/*	Gaa/Taa	-	STRAND=-1	SYMBOL=IL20RA	SYMBOL_SOURCE=HGNC	HGNC_ID=HGNC:6003
10_82443217_C/T	10:82443217	T	ENSECAG00000007642	ENSECAT00000007784	Transcript	missense_variant	144	142	48	G/R	Ggg/Agg	-	STRAND=-1	SYMBOL=IL20RA	SYMBOL_SOURCE=HGNC	HGNC_ID=HGNC:6003
10_82449123_T/C	10:82449123	C	ENSECAG00000007642	ENSECAT00000007784	Transcript	missense_variant	66	64	22	K/E	Aag/Gag	-	STRAND=-1	SYMBOL=IL20RA	SYMBOL_SOURCE=HGNC	HGNC_ID=HGNC:6003
10_8255555_T/G	10:8255555	G	ENSECAG00000019294	ENSECAT00000020447	Transcript	missense_variant	500	472	158	N/H	Aat/Cat	-	STRAND=-1	SYMBOL=ZNF790	SYMBOL_SOURCE=HGNC	HGNC_ID=HGNC:33114
10_8255709_C/A	10:8255709	A	ENSECAG00000019294	ENSECAT00000020447	Transcript	missense_variant	346	318	106	M/I	atG/atT	-	STRAND=-1	SYMBOL=ZNF790	SYMBOL_SOURCE=HGNC	HGNC_ID=HGNC:33114
10_82557455_C/T	10:82557455	T	ENSECAG00000009347	ENSECAT00000009767	Transcript	missense_variant	1024	1024	342	V/I	Gta/Ata	-	STRAND=-1	SYMBOL=IFNGR1	SYMBOL_SOURCE=HGNC	HGNC_ID=HGNC:5439
10_82557472_C/A	10:82557472	A	ENSECAG00000009347	ENSECAT00000009767	Transcript	missense_variant	1007	1007	336	G/V	gGt/gTt	-	STRAND=-1	SYMBOL=IFNGR1	SYMBOL_SOURCE=HGNC	HGNC_ID=HGNC:5439
10_82561367_G/A	10:82561367	A	ENSECAG00000009347	ENSECAT00000009767	Transcript	splice_region_variant,intron_variant	-	-	-	-	-	-	STRAND=-1	SYMBOL=IFNGR1	SYMBOL_SOURCE=HGNC	HGNC_ID=HGNC:5439
10_82561491_G/A	10:82561491	A	ENSECAG00000009347	ENSECAT00000009767	Transcript	missense_variant	539	539	180	S/F	tCc/tTc	-	STRAND=-1	SYMBOL=IFNGR1	SYMBOL_SOURCE=HGNC	HGNC_ID=HGNC:5439
10_83095678_A/G	10:83095678	G	ENSECAG00000009626	ENSECAT00000010015	Transcript	missense_variant	197	197	66	K/R	aAa/aGa	-	STRAND=1	SYMBOL=TNFAIP3	SYMBOL_SOURCE=HGNC	HGNC_ID=HGNC:11896
10_83315658_G/A	10:83315658	A	ENSECAG00000011074	ENSECAT00000011598	Transcript	splice_region_variant,intron_variant	-	-	-	-	-	-	STRAND=1	SYMBOL=KIAA1244	SYMBOL_SOURCE=HGNC	HGNC_ID=HGNC:21213
10_83353335_A/G	10:83353335	G	ENSECAG00000011074	ENSECAT00000011598	Transcript	missense_variant	463	463	155	T/A	Acg/Gcg	-	STRAND=1	SYMBOL=KIAA1244	SYMBOL_SOURCE=HGNC	HGNC_ID=HGNC:21213
10_83353336_C/T	10:83353336	T	ENSECAG00000011074	ENSECAT00000011598	Transcript	missense_variant	464	464	155	T/M	aCg/aTg	-	STRAND=1	SYMBOL=KIAA1244	SYMBOL_SOURCE=HGNC	HGNC_ID=HGNC:21213
10_83365015_G/A	10:83365015	A	ENSECAG00000011074	ENSECAT00000011598	Transcript	missense_variant	1129	1129	377	V/I	Gtc/Atc	-	STRAND=1	SYMBOL=KIAA1244	SYMBOL_SOURCE=HGNC	HGNC_ID=HGNC:21213
10_83381599_A/G	10:83381599	G	ENSECAG00000011074	ENSECAT00000011598	Transcript	missense_variant	2863	2863	955	S/G	Agc/Ggc	-	STRAND=1	SYMBOL=KIAA1244	SYMBOL_SOURCE=HGNC	HGNC_ID=HGNC:21213
10_83415679_C/T	10:83415679	T	ENSECAG00000011074	ENSECAT00000011598	Transcript	missense_variant	5002	5002	1668	L/F	Ctc/Ttc	-	STRAND=1	SYMBOL=KIAA1244	SYMBOL_SOURCE=HGNC	HGNC_ID=HGNC:21213
10_83417269_C/T	10:83417269	T	ENSECAG00000011074	ENSECAT00000011598	Transcript	missense_variant	5267	5267	1756	P/L	cCa/cTa	-	STRAND=1	SYMBOL=KIAA1244	SYMBOL_SOURCE=HGNC	HGNC_ID=HGNC:21213
10_83420967_C/T	10:83420967	T	ENSECAG00000011074	ENSECAT00000011598	Transcript	missense_variant	5975	5975	1992	P/L	cCg/cTg	-	STRAND=1	SYMBOL=KIAA1244	SYMBOL_SOURCE=HGNC	HGNC_ID=HGNC:21213
10_8406497_G/A	10:8406497	A	ENSECAG00000021339	ENSECAT00000022719	Transcript	missense_variant	245	245	82	C/Y	tGt/tAt	-	STRAND=1
10_8425479_C/T	10:8425479	T	ENSECAG00000023978	ENSECAT00000025752	Transcript	missense_variant	1847	1847	616	R/Q	cGg/cAg	-	STRAND=-1
10_8425479_C/T	10:8425479	T	ENSECAG00000023978	ENSECAT00000025794	Transcript	missense_variant	1754	1754	585	R/Q	cGg/cAg	-	STRAND=-1
10_8425479_C/T	10:8425479	T	ENSECAG00000023978	ENSECAT00000025849	Transcript	missense_variant	1820	1820	607	R/Q	cGg/cAg	-	STRAND=-1
10_8425479_C/T	10:8425479	T	ENSECAG00000023978	ENSECAT00000025905	Transcript	missense_variant	1739	1739	580	R/Q	cGg/cAg	-	STRAND=-1
10_8425479_C/T	10:8425479	T	ENSECAG00000023978	ENSECAT00000025960	Transcript	missense_variant	1955	1955	652	R/Q	cGg/cAg	-	STRAND=-1
10_8425479_C/T	10:8425479	T	ENSECAG00000023978	ENSECAT00000026095	Transcript	missense_variant	1856	1856	619	R/Q	cGg/cAg	-	STRAND=-1
10_8426586_T/C	10:8426586	C	ENSECAG00000023978	ENSECAT00000025752	Transcript	missense_variant	740	740	247	E/G	gAg/gGg	-	STRAND=-1
10_8426586_T/C	10:8426586	C	ENSECAG00000023978	ENSECAT00000025794	Transcript	missense_variant	647	647	216	E/G	gAg/gGg	-	STRAND=-1
10_8426586_T/C	10:8426586	C	ENSECAG00000023978	ENSECAT00000025849	Transcript	missense_variant	713	713	238	E/G	gAg/gGg	-	STRAND=-1
10_8426586_T/C	10:8426586	C	ENSECAG00000023978	ENSECAT00000025905	Transcript	missense_variant	632	632	211	E/G	gAg/gGg	-	STRAND=-1
10_8426586_T/C	10:8426586	C	ENSECAG00000023978	ENSECAT00000025960	Transcript	missense_variant	848	848	283	E/G	gAg/gGg	-	STRAND=-1
10_8426586_T/C	10:8426586	C	ENSECAG00000023978	ENSECAT00000026095	Transcript	missense_variant	767	767	256	E/G	gAg/gGg	-	STRAND=-1
10_8426586_T/C	10:8426586	C	ENSECAG00000023978	ENSECAT00000026102	Transcript	missense_variant	530	530	177	E/G	gAg/gGg	-	STRAND=-1
10_8426586_T/C	10:8426586	C	ENSECAG00000023978	ENSECAT00000026133	Transcript	missense_variant	446	446	149	E/G	gAg/gGg	-	STRAND=-1
10_8426586_T/C	10:8426586	C	ENSECAG00000023978	ENSECAT00000026178	Transcript	missense_variant	599	599	200	E/G	gAg/gGg	-	STRAND=-1
10_8426586_T/C	10:8426586	C	ENSECAG00000023978	ENSECAT00000026183	Transcript	missense_variant	893	893	298	E/G	gAg/gGg	-	STRAND=-1
10_8426837_G/C	10:8426837	C	ENSECAG00000023978	ENSECAT00000026095	Transcript	splice_region_variant,intron_variant	-	-	-	-	-	-	STRAND=-1
10_8427709_T/C	10:8427709	C	ENSECAG00000023978	ENSECAT00000026095	Transcript	splice_region_variant,intron_variant	-	-	-	-	-	-	STRAND=-1
10_8428011_T/C	10:8428011	C	ENSECAG00000023978	ENSECAT00000026095	Transcript	missense_variant	236	236	79	H/R	cAt/cGt	-	STRAND=-1
10_8515294_C/T	10:8515294	T	ENSECAG00000022821	ENSECAT00000024380	Transcript	splice_region_variant,synonymous_variant	132	132	44	L	ctG/ctA	-	STRAND=-1	SYMBOL=ZNF570	SYMBOL_SOURCE=HGNC	HGNC_ID=HGNC:26416
10_8690815_T/C	10:8690815	C	ENSECAG00000010313	ENSECAT00000010612	Transcript	missense_variant	1206	1139	380	Q/R	cAg/cGg	-	STRAND=-1	SYMBOL=HKR1	SYMBOL_SOURCE=HGNC	HGNC_ID=HGNC:4928
10_8691118_C/T	10:8691118	T	ENSECAG00000010313	ENSECAT00000010612	Transcript	missense_variant	903	836	279	R/H	cGc/cAc	-	STRAND=-1	SYMBOL=HKR1	SYMBOL_SOURCE=HGNC	HGNC_ID=HGNC:4928
10_8760974_A/G	10:8760974	G	ENSECAG00000013403	ENSECAT00000014157	Transcript	splice_donor_variant	-	-	-	-	-	-	STRAND=-1	SYMBOL=ZNF383	SYMBOL_SOURCE=HGNC	HGNC_ID=HGNC:18609
10_8897838_A/G	10:8897838	G	ENSECAG00000021480	ENSECAT00000022831	Transcript	missense_variant	503	422	141	E/G	gAa/gGa	-	STRAND=1
10_8956477_C/T	10:8956477	T	ENSECAG00000005622	ENSECAT00000005526	Transcript	missense_variant	163	163	55	R/C	Cgt/Tgt	-	STRAND=1	SYMBOL=ZNF529	SYMBOL_SOURCE=HGNC	HGNC_ID=HGNC:29328
10_8957198_T/C	10:8957198	C	ENSECAG00000005622	ENSECAT00000005526	Transcript	missense_variant	884	884	295	L/P	cTt/cCt	-	STRAND=1	SYMBOL=ZNF529	SYMBOL_SOURCE=HGNC	HGNC_ID=HGNC:29328
10_9019712_A/G	10:9019712	G	ENSECAG00000021830	ENSECAT00000023262	Transcript	missense_variant	992	992	331	D/G	gAt/gGt	-	STRAND=1
10_9019997_G/C	10:9019997	C	ENSECAG00000021830	ENSECAT00000023262	Transcript	missense_variant	1273	1273	425	A/P	Gct/Cct	-	STRAND=1
10_9020075_G/A	10:9020075	A	ENSECAG00000021830	ENSECAT00000023262	Transcript	missense_variant	1351	1351	451	G/R	Ggg/Agg	-	STRAND=1
10_9086832_C/G	10:9086832	G	ENSECAG00000005637	ENSECAT00000005554	Transcript	missense_variant	506	506	169	G/A	gGc/gCc	-	STRAND=-1
10_9288368_C/T	10:9288368	T	ENSECAG00000023553	ENSECAT00000025363	Transcript	splice_region_variant,intron_variant	-	-	-	-	-	-	STRAND=1	SYMBOL=SIPA1L3	SYMBOL_SOURCE=HGNC	HGNC_ID=HGNC:23801
10_9318995_A/G	10:9318995	G	ENSECAG00000023553	ENSECAT00000025363	Transcript	missense_variant	2149	2149	717	T/A	Act/Gct	-	STRAND=1	SYMBOL=SIPA1L3	SYMBOL_SOURCE=HGNC	HGNC_ID=HGNC:23801
10_9328390_T/G	10:9328390	G	ENSECAG00000010287	ENSECAT00000010555	Transcript	missense_variant	176	176	59	H/P	cAc/cCc	-	STRAND=-1	SYMBOL=DPF1	SYMBOL_SOURCE=HGNC	HGNC_ID=HGNC:20225
10_9397978_T/C	10:9397978	C	ENSECAG00000011301	ENSECAT00000011702	Transcript	missense_variant	391	377	126	I/T	aTt/aCt	-	STRAND=1	SYMBOL=SPINT2	SYMBOL_SOURCE=HGNC	HGNC_ID=HGNC:11247
10_9491004_C/T	10:9491004	T	ENSECAG00000021399	ENSECAT00000022748	Transcript	missense_variant	299	299	100	A/V	gCg/gTg	-	STRAND=1	SYMBOL=FAM98C	SYMBOL_SOURCE=HGNC	HGNC_ID=HGNC:27119
10_9535271_C/T	10:9535271	T	ENSECAG00000015344	ENSECAT00000016698	Transcript	missense_variant,splice_region_variant	3655	3655	1219	P/S	Cca/Tca	-	STRAND=1	SYMBOL=RYR1	SYMBOL_SOURCE=HGNC	HGNC_ID=HGNC:10483
10_9545477_A/G	10:9545477	G	ENSECAG00000015344	ENSECAT00000016698	Transcript	missense_variant	4700	4700	1567	Y/C	tAc/tGc	-	STRAND=1	SYMBOL=RYR1	SYMBOL_SOURCE=HGNC	HGNC_ID=HGNC:10483
10_9546130_G/T	10:9546130	T	ENSECAG00000015344	ENSECAT00000016698	Transcript	missense_variant	5196	5196	1732	W/C	tgG/tgT	-	STRAND=1	SYMBOL=RYR1	SYMBOL_SOURCE=HGNC	HGNC_ID=HGNC:10483
10_9555060_G/A	10:9555060	A	ENSECAG00000015344	ENSECAT00000016698	Transcript	splice_region_variant,intron_variant	-	-	-	-	-	-	STRAND=1	SYMBOL=RYR1	SYMBOL_SOURCE=HGNC	HGNC_ID=HGNC:10483
10_9567686_G/C	10:9567686	C	ENSECAG00000015344	ENSECAT00000016698	Transcript	missense_variant	9911	9911	3304	R/T	aGa/aCa	-	STRAND=1	SYMBOL=RYR1	SYMBOL_SOURCE=HGNC	HGNC_ID=HGNC:10483
10_9589784_C/T	10:9589784	T	ENSECAG00000015344	ENSECAT00000016698	Transcript	splice_region_variant,intron_variant	-	-	-	-	-	-	STRAND=1	SYMBOL=RYR1	SYMBOL_SOURCE=HGNC	HGNC_ID=HGNC:10483
10_9600318_C/A	10:9600318	A	ENSECAG00000015344	ENSECAT00000016698	Transcript	splice_region_variant,intron_variant	-	-	-	-	-	-	STRAND=1	SYMBOL=RYR1	SYMBOL_SOURCE=HGNC	HGNC_ID=HGNC:10483
10_9622764_T/G	10:9622764	G	ENSECAG00000017061	ENSECAT00000018399	Transcript	missense_variant	1690	1690	564	T/P	Acc/Ccc	-	STRAND=-1	SYMBOL=MAP4K1	SYMBOL_SOURCE=HGNC	HGNC_ID=HGNC:6863
10_9622764_T/G	10:9622764	G	ENSECAG00000017061	ENSECAT00000018414	Transcript	missense_variant	1642	1642	548	T/P	Acc/Ccc	-	STRAND=-1	SYMBOL=MAP4K1	SYMBOL_SOURCE=HGNC	HGNC_ID=HGNC:6863
10_9641850_C/A	10:9641850	A	ENSECAG00000012822	ENSECAT00000013511	Transcript	missense_variant	489	432	144	H/Q	caC/caA	-	STRAND=1	SYMBOL=EIF3K	SYMBOL_SOURCE=HGNC	HGNC_ID=HGNC:24656
10_9641852_T/G	10:9641852	G	ENSECAG00000012822	ENSECAT00000013511	Transcript	missense_variant	491	434	145	V/G	gTc/gGc	-	STRAND=1	SYMBOL=EIF3K	SYMBOL_SOURCE=HGNC	HGNC_ID=HGNC:24656
10_9697499_G/A	10:9697499	A	ENSECAG00000021777	ENSECAT00000023719	Transcript	splice_region_variant,intron_variant	-	-	-	-	-	-	STRAND=1	SYMBOL=ACTN4	SYMBOL_SOURCE=HGNC	HGNC_ID=HGNC:166
10_9733465_A/G	10:9733465	G	ENSECAG00000017728	ENSECAT00000018696	Transcript	missense_variant	178	178	60	Y/H	Tat/Cat	-	STRAND=-1
10_9785490_G/A	10:9785490	A	ENSECAG00000021214	ENSECAT00000022566	Transcript	missense_variant	125	125	42	G/E	gGg/gAg	-	STRAND=1
10_9785576_G/A	10:9785576	A	ENSECAG00000021214	ENSECAT00000022566	Transcript	missense_variant	211	211	71	G/S	Ggc/Agc	-	STRAND=1
10_9971285_A/C	10:9971285	C	ENSECAG00000013830	ENSECAT00000014387	Transcript	missense_variant	29	29	10	V/G	gTg/gGg	-	STRAND=-1	SYMBOL=FBXO27	SYMBOL_SOURCE=HGNC	HGNC_ID=HGNC:18753
1_100249394_C/A	1:100249394	A	ENSECAG00000022677	ENSECAT00000024451	Transcript	missense_variant	336	336	112	H/Q	caC/caA	-	STRAND=1	SYMBOL=MCTP2	SYMBOL_SOURCE=HGNC	HGNC_ID=HGNC:25636
1_100249455_G/A	1:100249455	A	ENSECAG00000022677	ENSECAT00000024451	Transcript	missense_variant	397	397	133	A/T	Gct/Act	-	STRAND=1	SYMBOL=MCTP2	SYMBOL_SOURCE=HGNC	HGNC_ID=HGNC:25636
1_10027213_T/C	1:10027213	C	ENSECAG00000019510	ENSECAT00000020695	Transcript	missense_variant	2732	2732	911	Q/R	cAg/cGg	-	STRAND=-1	SYMBOL=DMBT1	SYMBOL_SOURCE=HGNC	HGNC_ID=HGNC:2926
1_10027393_A/G	1:10027393	G	ENSECAG00000019510	ENSECAT00000020695	Transcript	missense_variant	2552	2552	851	M/T	aTg/aCg	-	STRAND=-1	SYMBOL=DMBT1	SYMBOL_SOURCE=HGNC	HGNC_ID=HGNC:2926
1_10029365_G/T	1:10029365	T	ENSECAG00000019510	ENSECAT00000020695	Transcript	missense_variant	2269	2269	757	L/M	Ctg/Atg	-	STRAND=-1	SYMBOL=DMBT1	SYMBOL_SOURCE=HGNC	HGNC_ID=HGNC:2926
1_10047820_C/T	1:10047820	T	ENSECAG00000019510	ENSECAT00000020695	Transcript	missense_variant	1264	1264	422	G/S	Ggt/Agt	-	STRAND=-1	SYMBOL=DMBT1	SYMBOL_SOURCE=HGNC	HGNC_ID=HGNC:2926
1_10055156_C/A	1:10055156	A	ENSECAG00000019510	ENSECAT00000020695	Transcript	missense_variant	987	987	329	Q/H	caG/caT	-	STRAND=-1	SYMBOL=DMBT1	SYMBOL_SOURCE=HGNC	HGNC_ID=HGNC:2926
1_10055190_C/T	1:10055190	T	ENSECAG00000019510	ENSECAT00000020695	Transcript	missense_variant	953	953	318	S/N	aGt/aAt	-	STRAND=-1	SYMBOL=DMBT1	SYMBOL_SOURCE=HGNC	HGNC_ID=HGNC:2926
1_10055191_T/C	1:10055191	C	ENSECAG00000019510	ENSECAT00000020695	Transcript	missense_variant	952	952	318	S/G	Agt/Ggt	-	STRAND=-1	SYMBOL=DMBT1	SYMBOL_SOURCE=HGNC	HGNC_ID=HGNC:2926
1_10057493_C/T	1:10057493	T	ENSECAG00000019510	ENSECAT00000020695	Transcript	missense_variant	685	685	229	A/T	Gcc/Acc	-	STRAND=-1	SYMBOL=DMBT1	SYMBOL_SOURCE=HGNC	HGNC_ID=HGNC:2926
1_10214819_G/A	1:10214819	A	ENSECAG00000005588	ENSECAT00000005542	Transcript	missense_variant	694	10	4	A/T	Gct/Act	-	STRAND=1
1_10214846_G/A	1:10214846	A	ENSECAG00000005588	ENSECAT00000005542	Transcript	missense_variant	721	37	13	V/I	Gtc/Atc	-	STRAND=1
1_10214855_A/G	1:10214855	G	ENSECAG00000005588	ENSECAT00000005542	Transcript	missense_variant	730	46	16	S/G	Agc/Ggc	-	STRAND=1
1_10214864_C/G	1:10214864	G	ENSECAG00000005588	ENSECAT00000005542	Transcript	missense_variant	739	55	19	H/D	Cat/Gat	-	STRAND=1
1_10214877_T/C	1:10214877	C	ENSECAG00000005588	ENSECAT00000005542	Transcript	missense_variant	752	68	23	F/S	tTc/tCc	-	STRAND=1
1_10215024_C/A	1:10215024	A	ENSECAG00000005588	ENSECAT00000005542	Transcript	missense_variant	899	215	72	S/Y	tCt/tAt	-	STRAND=1
1_10215053_G/A	1:10215053	A	ENSECAG00000005588	ENSECAT00000005542	Transcript	missense_variant	928	244	82	D/N	Gat/Aat	-	STRAND=1
1_10217580_A/G	1:10217580	G	ENSECAG00000005588	ENSECAT00000005542	Transcript	missense_variant	958	274	92	T/A	Acg/Gcg	-	STRAND=1
1_10217581_C/T	1:10217581	T	ENSECAG00000005588	ENSECAT00000005542	Transcript	missense_variant	959	275	92	T/M	aCg/aTg	-	STRAND=1
1_10217602_G/A	1:10217602	A	ENSECAG00000005588	ENSECAT00000005542	Transcript	missense_variant	980	296	99	R/Q	cGg/cAg	-	STRAND=1
1_10217677_G/A	1:10217677	A	ENSECAG00000005588	ENSECAT00000005542	Transcript	missense_variant	1055	371	124	R/Q	cGg/cAg	-	STRAND=1
1_10217698_A/G	1:10217698	G	ENSECAG00000005588	ENSECAT00000005542	Transcript	missense_variant	1076	392	131	K/R	aAg/aGg	-	STRAND=1
1_10217703_G/T	1:10217703	T	ENSECAG00000005588	ENSECAT00000005542	Transcript	missense_variant	1081	397	133	D/Y	Gac/Tac	-	STRAND=1
1_10217709_A/T	1:10217709	T	ENSECAG00000005588	ENSECAT00000005542	Transcript	missense_variant	1087	403	135	N/Y	Aac/Tac	-	STRAND=1
1_10230715_G/A	1:10230715	A	ENSECAG00000006313	ENSECAT00000006360	Transcript	missense_variant	194	194	65	A/V	gCt/gTt	-	STRAND=-1
1_10231504_G/A	1:10231504	A	ENSECAG00000006313	ENSECAT00000006360	Transcript	missense_variant,splice_region_variant	47	47	16	A/V	gCg/gTg	-	STRAND=-1
1_10231513_A/T	1:10231513	T	ENSECAG00000006313	ENSECAT00000006360	Transcript	missense_variant	38	38	13	L/H	cTc/cAc	-	STRAND=-1
1_10231541_A/G	1:10231541	G	ENSECAG00000006313	ENSECAT00000006360	Transcript	missense_variant	10	10	4	F/L	Ttc/Ctc	-	STRAND=-1
1_102540369_G/A	1:102540369	A	ENSECAG00000008657	ENSECAT00000008823	Transcript	missense_variant	3581	3581	1194	T/I	aCa/aTa	-	STRAND=-1
1_102540483_A/C	1:102540483	C	ENSECAG00000008657	ENSECAT00000008823	Transcript	missense_variant	3467	3467	1156	I/R	aTa/aGa	-	STRAND=-1
1_10284953_G/A	1:10284953	A	ENSECAG00000009186	ENSECAT00000009342	Transcript	missense_variant	115	115	39	G/S	Ggc/Agc	-	STRAND=1
1_10287440_T/C	1:10287440	C	ENSECAG00000009186	ENSECAT00000009342	Transcript	missense_variant	698	698	233	L/S	tTg/tCg	-	STRAND=1
1_10288376_A/G	1:10288376	G	ENSECAG00000009186	ENSECAT00000009342	Transcript	missense_variant	865	865	289	R/G	Aga/Gga	-	STRAND=1
1_10308314_G/C	1:10308314	C	ENSECAG00000009596	ENSECAT00000009787	Transcript	missense_variant	106	106	36	D/H	Gat/Cat	-	STRAND=1
1_10308321_C/T	1:10308321	T	ENSECAG00000009596	ENSECAT00000009787	Transcript	missense_variant	113	113	38	A/V	gCt/gTt	-	STRAND=1
1_103249102_T/C	1:103249102	C	ENSECAG00000005088	ENSECAT00000004982	Transcript	missense_variant	236	236	79	I/T	aTt/aCt	-	STRAND=1
1_103249211_C/A	1:103249211	A	ENSECAG00000005088	ENSECAT00000004982	Transcript	stop_gained	345	345	115	C/*	tgC/tgA	-	STRAND=1
1_103571312_T/C	1:103571312	C	ENSECAG00000009400	ENSECAT00000009864	Transcript	splice_region_variant,intron_variant	-	-	-	-	-	-	STRAND=1	SYMBOL=ARRDC4	SYMBOL_SOURCE=HGNC	HGNC_ID=HGNC:28087
1_104041778_G/A	1:104041778	A	ENSECAG00000017976	ENSECAT00000018979	Transcript	missense_variant	190	190	64	R/C	Cgt/Tgt	-	STRAND=-1	SYMBOL=FAM169B	SYMBOL_SOURCE=HGNC	HGNC_ID=HGNC:26835
1_104134889_C/G	1:104134889	G	ENSECAG00000021238	ENSECAT00000023425	Transcript	missense_variant	2983	2982	994	E/D	gaG/gaC	-	STRAND=-1	SYMBOL=IGF1R	SYMBOL_SOURCE=Uniprot_gn
1_104157918_A/C	1:104157918	C	ENSECAG00000021238	ENSECAT00000023425	Transcript	missense_variant	1202	1201	401	W/G	Tgg/Ggg	-	STRAND=-1	SYMBOL=IGF1R	SYMBOL_SOURCE=Uniprot_gn
1_104553708_G/A	1:104553708	A	ENSECAG00000000487	ENSECAT00000000464	Transcript	missense_variant	268	268	90	V/M	Gtg/Atg	-	STRAND=1	SYMBOL=SYNM	SYMBOL_SOURCE=HGNC	HGNC_ID=HGNC:24466
1_104597254_A/C	1:104597254	C	ENSECAG00000009104	ENSECAT00000009260	Transcript	missense_variant	969	969	323	F/L	ttT/ttG	-	STRAND=-1	SYMBOL=TTC23	SYMBOL_SOURCE=HGNC	HGNC_ID=HGNC:25730
1_104676027_G/C	1:104676027	C	ENSECAG00000010529	ENSECAT00000010866	Transcript	missense_variant	184	123	41	Q/H	caG/caC	-	STRAND=1	SYMBOL=LRRC28	SYMBOL_SOURCE=HGNC	HGNC_ID=HGNC:28355
1_105165852_C/T	1:105165852	T	ENSECAG00000000376	ENSECAT00000000317	Transcript	missense_variant	802	644	215	C/Y	tGt/tAt	-	STRAND=-1	SYMBOL=LYSMD4	SYMBOL_SOURCE=HGNC	HGNC_ID=HGNC:26571
1_105759439_G/T	1:105759439	T	ENSECAG00000018867	ENSECAT00000020050	Transcript	missense_variant	1804	1735	579	L/I	Ctt/Att	-	STRAND=-1	SYMBOL=LINS	SYMBOL_SOURCE=HGNC	HGNC_ID=HGNC:30922
1_106191896_G/T	1:106191896	T	ENSECAG00000024161	ENSECAT00000026076	Transcript	splice_region_variant,intron_variant	-	-	-	-	-	-	STRAND=1	SYMBOL=LRRK1	SYMBOL_SOURCE=HGNC	HGNC_ID=HGNC:18608
1_106194733_G/A	1:106194733	A	ENSECAG00000024161	ENSECAT00000026076	Transcript	missense_variant	4671	4546	1516	V/I	Gta/Ata	-	STRAND=1	SYMBOL=LRRK1	SYMBOL_SOURCE=HGNC	HGNC_ID=HGNC:18608
1_106411643_T/C	1:106411643	C	ENSECAG00000019639	ENSECAT00000021045	Transcript	splice_region_variant,intron_variant	-	-	-	-	-	-	STRAND=-1	SYMBOL=SNRPA1	SYMBOL_SOURCE=HGNC	HGNC_ID=HGNC:11152
1_106763218_G/A	1:106763218	A	ENSECAG00000022561	ENSECAT00000024103	Transcript	missense_variant	481	481	161	R/W	Cgg/Tgg	-	STRAND=-1	SYMBOL=TM2D3	SYMBOL_SOURCE=HGNC	HGNC_ID=HGNC:24128
1_106767545_T/C	1:106767545	C	ENSECAG00000022561	ENSECAT00000024103	Transcript	missense_variant	289	289	97	T/A	Act/Gct	-	STRAND=-1	SYMBOL=TM2D3	SYMBOL_SOURCE=HGNC	HGNC_ID=HGNC:24128
1_106945491_C/A	1:106945491	A	ENSECAG00000018737	ENSECAT00000019806	Transcript	missense_variant	209	209	70	G/V	gGa/gTa	-	STRAND=-1
1_10699989_C/T	1:10699989	T	ENSECAG00000018280	ENSECAT00000019763	Transcript	missense_variant	6424	6424	2142	G/S	Ggc/Agc	-	STRAND=-1	SYMBOL=TACC2	SYMBOL_SOURCE=Uniprot_gn
1_10699989_C/T	1:10699989	T	ENSECAG00000018280	ENSECAT00000019775	Transcript	missense_variant	1184	772	258	G/S	Ggc/Agc	-	STRAND=-1	SYMBOL=TACC2	SYMBOL_SOURCE=Uniprot_gn
1_10699989_C/T	1:10699989	T	ENSECAG00000018280	ENSECAT00000019781	Transcript	missense_variant	1184	772	258	G/S	Ggc/Agc	-	STRAND=-1	SYMBOL=TACC2	SYMBOL_SOURCE=Uniprot_gn
1_107198551_A/C	1:107198551	C	ENSECAG00000020528	ENSECAT00000022218	Transcript	missense_variant	3634	3634	1212	T/P	Acg/Ccg	-	STRAND=1	SYMBOL=TJP1	SYMBOL_SOURCE=HGNC	HGNC_ID=HGNC:11827
1_107198888_T/G	1:107198888	G	ENSECAG00000020528	ENSECAT00000022218	Transcript	missense_variant	3818	3818	1273	V/G	gTt/gGt	-	STRAND=1	SYMBOL=TJP1	SYMBOL_SOURCE=HGNC	HGNC_ID=HGNC:11827
1_10758769_G/A	1:10758769	A	ENSECAG00000018280	ENSECAT00000019763	Transcript	splice_region_variant,synonymous_variant	5550	5550	1850	A	gcC/gcT	-	STRAND=-1	SYMBOL=TACC2	SYMBOL_SOURCE=Uniprot_gn
1_107683985_C/T	1:107683985	T	ENSECAG00000012223	ENSECAT00000012704	Transcript	missense_variant	147	80	27	P/L	cCg/cTg	-	STRAND=1	SYMBOL=FAM189A1	SYMBOL_SOURCE=HGNC	HGNC_ID=HGNC:29075
1_107749763_C/T	1:107749763	T	ENSECAG00000012223	ENSECAT00000012704	Transcript	missense_variant	1227	1160	387	A/V	gCg/gTg	-	STRAND=1	SYMBOL=FAM189A1	SYMBOL_SOURCE=HGNC	HGNC_ID=HGNC:29075
1_107816962_G/A	1:107816962	A	ENSECAG00000015516	ENSECAT00000016655	Transcript	splice_region_variant,synonymous_variant	321	321	107	P	ccC/ccT	-	STRAND=-1	SYMBOL=APBA2	SYMBOL_SOURCE=HGNC	HGNC_ID=HGNC:579
1_10806835_C/T	1:10806835	T	ENSECAG00000018280	ENSECAT00000019763	Transcript	missense_variant	4220	4220	1407	R/Q	cGg/cAg	-	STRAND=-1	SYMBOL=TACC2	SYMBOL_SOURCE=Uniprot_gn
1_10807322_C/A	1:10807322	A	ENSECAG00000018280	ENSECAT00000019763	Transcript	missense_variant	3757	3757	1253	V/L	Gtg/Ttg	-	STRAND=-1	SYMBOL=TACC2	SYMBOL_SOURCE=Uniprot_gn
1_108080542_A/T	1:108080542	T	ENSECAG00000005944	ENSECAT00000006174	Transcript	missense_variant	496	313	105	T/S	Act/Tct	-	STRAND=1	SYMBOL=MPHOSPH10	SYMBOL_SOURCE=HGNC	HGNC_ID=HGNC:7213
1_108080827_A/G	1:108080827	G	ENSECAG00000005944	ENSECAT00000006174	Transcript	missense_variant	781	598	200	I/V	Ata/Gta	-	STRAND=1	SYMBOL=MPHOSPH10	SYMBOL_SOURCE=HGNC	HGNC_ID=HGNC:7213
1_108081660_A/C	1:108081660	C	ENSECAG00000005944	ENSECAT00000006174	Transcript	missense_variant	1024	841	281	S/R	Agt/Cgt	-	STRAND=1	SYMBOL=MPHOSPH10	SYMBOL_SOURCE=HGNC	HGNC_ID=HGNC:7213
1_108081667_T/A	1:108081667	A	ENSECAG00000005944	ENSECAT00000006174	Transcript	missense_variant	1031	848	283	L/H	cTt/cAt	-	STRAND=1	SYMBOL=MPHOSPH10	SYMBOL_SOURCE=HGNC	HGNC_ID=HGNC:7213
1_108081679_T/G	1:108081679	G	ENSECAG00000005944	ENSECAT00000006174	Transcript	missense_variant	1043	860	287	L/R	cTa/cGa	-	STRAND=1	SYMBOL=MPHOSPH10	SYMBOL_SOURCE=HGNC	HGNC_ID=HGNC:7213
1_108081725_A/C	1:108081725	C	ENSECAG00000005944	ENSECAT00000006174	Transcript	missense_variant	1089	906	302	E/D	gaA/gaC	-	STRAND=1	SYMBOL=MPHOSPH10	SYMBOL_SOURCE=HGNC	HGNC_ID=HGNC:7213
1_10808320_G/A	1:10808320	A	ENSECAG00000018280	ENSECAT00000019763	Transcript	missense_variant	2759	2759	920	P/L	cCg/cTg	-	STRAND=-1	SYMBOL=TACC2	SYMBOL_SOURCE=Uniprot_gn
1_10808521_A/G	1:10808521	G	ENSECAG00000018280	ENSECAT00000019763	Transcript	missense_variant	2558	2558	853	L/P	cTg/cCg	-	STRAND=-1	SYMBOL=TACC2	SYMBOL_SOURCE=Uniprot_gn
1_10808578_T/C	1:10808578	C	ENSECAG00000018280	ENSECAT00000019763	Transcript	missense_variant	2501	2501	834	E/G	gAg/gGg	-	STRAND=-1	SYMBOL=TACC2	SYMBOL_SOURCE=Uniprot_gn
1_108095183_G/C	1:108095183	C	ENSECAG00000005944	ENSECAT00000006174	Transcript	splice_region_variant,intron_variant	-	-	-	-	-	-	STRAND=1	SYMBOL=MPHOSPH10	SYMBOL_SOURCE=HGNC	HGNC_ID=HGNC:7213
1_108107993_A/G	1:108107993	G	ENSECAG00000010387	ENSECAT00000010745	Transcript	missense_variant	1097	1097	366	K/R	aAg/aGg	-	STRAND=1	SYMBOL=FAN1	SYMBOL_SOURCE=HGNC	HGNC_ID=HGNC:29170
1_108107993_A/G	1:108107993	G	ENSECAG00000010387	ENSECAT00000010770	Transcript	splice_acceptor_variant	-	-	-	-	-	-	STRAND=1	SYMBOL=FAN1	SYMBOL_SOURCE=HGNC	HGNC_ID=HGNC:29170
1_108108008_A/G	1:108108008	G	ENSECAG00000010387	ENSECAT00000010745	Transcript	missense_variant	1112	1112	371	H/R	cAc/cGc	-	STRAND=1	SYMBOL=FAN1	SYMBOL_SOURCE=HGNC	HGNC_ID=HGNC:29170
1_108108008_A/G	1:108108008	G	ENSECAG00000010387	ENSECAT00000010770	Transcript	missense_variant	1064	1064	355	H/R	cAc/cGc	-	STRAND=1	SYMBOL=FAN1	SYMBOL_SOURCE=HGNC	HGNC_ID=HGNC:29170
1_108108067_C/T	1:108108067	T	ENSECAG00000010387	ENSECAT00000010745	Transcript	missense_variant	1171	1171	391	P/S	Cca/Tca	-	STRAND=1	SYMBOL=FAN1	SYMBOL_SOURCE=HGNC	HGNC_ID=HGNC:29170
1_108108067_C/T	1:108108067	T	ENSECAG00000010387	ENSECAT00000010770	Transcript	missense_variant	1123	1123	375	P/S	Cca/Tca	-	STRAND=1	SYMBOL=FAN1	SYMBOL_SOURCE=HGNC	HGNC_ID=HGNC:29170
1_108145146_G/C	1:108145146	C	ENSECAG00000013765	ENSECAT00000014703	Transcript	missense_variant	1262	1222	408	L/V	Ctt/Gtt	-	STRAND=-1	SYMBOL=MTMR10	SYMBOL_SOURCE=HGNC	HGNC_ID=HGNC:25999
1_108243702_G/A	1:108243702	A	ENSECAG00000007539	ENSECAT00000008800	Transcript	splice_region_variant,intron_variant	-	-	-	-	-	-	STRAND=-1	SYMBOL=TRPM1	SYMBOL_SOURCE=HGNC	HGNC_ID=HGNC:7146
1_108243702_G/A	1:108243702	A	ENSECAG00000007539	ENSECAT00000009109	Transcript	splice_region_variant,intron_variant	-	-	-	-	-	-	STRAND=-1	SYMBOL=TRPM1	SYMBOL_SOURCE=HGNC	HGNC_ID=HGNC:7146
1_108263436_C/T	1:108263436	T	ENSECAG00000007539	ENSECAT00000008800	Transcript	splice_region_variant,intron_variant	-	-	-	-	-	-	STRAND=-1	SYMBOL=TRPM1	SYMBOL_SOURCE=HGNC	HGNC_ID=HGNC:7146
1_108263436_C/T	1:108263436	T	ENSECAG00000007539	ENSECAT00000009109	Transcript	splice_region_variant,intron_variant	-	-	-	-	-	-	STRAND=-1	SYMBOL=TRPM1	SYMBOL_SOURCE=HGNC	HGNC_ID=HGNC:7146
1_10911879_T/G	1:10911879	G	ENSECAG00000012341	ENSECAT00000012748	Transcript	missense_variant	844	844	282	S/R	Agt/Cgt	-	STRAND=-1
1_10912151_C/T	1:10912151	T	ENSECAG00000012341	ENSECAT00000012748	Transcript	missense_variant	578	578	193	R/Q	cGa/cAa	-	STRAND=-1
1_10912391_T/C	1:10912391	C	ENSECAG00000012341	ENSECAT00000012748	Transcript	missense_variant	338	338	113	N/S	aAt/aGt	-	STRAND=-1
1_110319916_T/A	1:110319916	A	ENSECAG00000018092	ENSECAT00000019090	Transcript	splice_region_variant,non_coding_transcript_exon_variant,non_coding_transcript_variant	314	-	-	-	-	-	STRAND=1
1_110378543_A/G	1:110378543	G	ENSECAG00000018148	ENSECAT00000019401	Transcript	splice_acceptor_variant	-	-	-	-	-	-	STRAND=1	SYMBOL=SNRPN	SYMBOL_SOURCE=HGNC	HGNC_ID=HGNC:11164
11_1073951_G/A	11:1073951	A	ENSECAG00000015187	ENSECAT00000015991	Transcript	missense_variant	1900	1900	634	G/S	Ggt/Agt	-	STRAND=1	SYMBOL=CCDC57	SYMBOL_SOURCE=HGNC	HGNC_ID=HGNC:27564
11_1073951_G/A	11:1073951	A	ENSECAG00000015187	ENSECAT00000016033	Transcript	missense_variant	1894	1894	632	G/S	Ggt/Agt	-	STRAND=1	SYMBOL=CCDC57	SYMBOL_SOURCE=HGNC	HGNC_ID=HGNC:27564
11_10803014_G/T	11:10803014	T	ENSECAG00000002027	ENSECAT00000001984	Transcript	missense_variant	149	149	50	R/M	aGg/aTg	-	STRAND=1
11_10803203_C/T	11:10803203	T	ENSECAG00000002027	ENSECAT00000001984	Transcript	missense_variant	338	338	113	P/L	cCt/cTt	-	STRAND=1
11_10803410_G/A	11:10803410	A	ENSECAG00000002027	ENSECAT00000001984	Transcript	missense_variant	545	545	182	R/K	aGa/aAa	-	STRAND=1
1_11094189_A/G	1:11094189	G	ENSECAG00000012383	ENSECAT00000012836	Transcript	missense_variant	1403	1403	468	Q/R	cAg/cGg	-	STRAND=1	SYMBOL=ATE1	SYMBOL_SOURCE=HGNC	HGNC_ID=HGNC:782
11_1097068_G/A	11:1097068	A	ENSECAG00000015187	ENSECAT00000015991	Transcript	splice_acceptor_variant	-	-	-	-	-	-	STRAND=1	SYMBOL=CCDC57	SYMBOL_SOURCE=HGNC	HGNC_ID=HGNC:27564
1_111089782_G/A	1:111089782	A	ENSECAG00000003852	ENSECAT00000003724	Transcript	missense_variant	157	157	53	D/N	Gat/Aat	-	STRAND=1
1_111089953_A/G	1:111089953	G	ENSECAG00000003852	ENSECAT00000003724	Transcript	missense_variant	328	328	110	T/A	Act/Gct	-	STRAND=1
1_111111835_G/A	1:111111835	A	ENSECAG00000014732	ENSECAT00000015790	Transcript	splice_region_variant,intron_variant	-	-	-	-	-	-	STRAND=-1	SYMBOL=ATP10A	SYMBOL_SOURCE=HGNC	HGNC_ID=HGNC:13542
1_111155890_G/A	1:111155890	A	ENSECAG00000014732	ENSECAT00000015790	Transcript	missense_variant	1412	1412	471	T/M	aCg/aTg	-	STRAND=-1	SYMBOL=ATP10A	SYMBOL_SOURCE=HGNC	HGNC_ID=HGNC:13542
1_111162830_A/C	1:111162830	C	ENSECAG00000014732	ENSECAT00000015790	Transcript	missense_variant	842	842	281	L/R	cTc/cGc	-	STRAND=-1	SYMBOL=ATP10A	SYMBOL_SOURCE=HGNC	HGNC_ID=HGNC:13542
1_111163384_C/T	1:111163384	T	ENSECAG00000014732	ENSECAT00000015790	Transcript	splice_region_variant,intron_variant	-	-	-	-	-	-	STRAND=-1	SYMBOL=ATP10A	SYMBOL_SOURCE=HGNC	HGNC_ID=HGNC:13542
1_111287094_C/T	1:111287094	T	ENSECAG00000014732	ENSECAT00000015790	Transcript	missense_variant	40	40	14	A/T	Gcg/Acg	-	STRAND=-1	SYMBOL=ATP10A	SYMBOL_SOURCE=HGNC	HGNC_ID=HGNC:13542
11_1139970_G/A	11:1139970	A	ENSECAG00000019125	ENSECAT00000021191	Transcript	missense_variant	934	934	312	V/I	Gtc/Atc	-	STRAND=1	SYMBOL=FASN	SYMBOL_SOURCE=HGNC	HGNC_ID=HGNC:3594
11_1139970_G/A	11:1139970	A	ENSECAG00000019125	ENSECAT00000021282	Transcript	missense_variant	925	925	309	V/I	Gtc/Atc	-	STRAND=1	SYMBOL=FASN	SYMBOL_SOURCE=HGNC	HGNC_ID=HGNC:3594
11_1143946_A/C	11:1143946	C	ENSECAG00000019125	ENSECAT00000021191	Transcript	missense_variant	2446	2446	816	N/H	Aac/Cac	-	STRAND=1	SYMBOL=FASN	SYMBOL_SOURCE=HGNC	HGNC_ID=HGNC:3594
11_1143946_A/C	11:1143946	C	ENSECAG00000019125	ENSECAT00000021282	Transcript	missense_variant	2437	2437	813	N/H	Aac/Cac	-	STRAND=1	SYMBOL=FASN	SYMBOL_SOURCE=HGNC	HGNC_ID=HGNC:3594
11_1149328_T/C	11:1149328	C	ENSECAG00000019125	ENSECAT00000021191	Transcript	splice_region_variant,intron_variant	-	-	-	-	-	-	STRAND=1	SYMBOL=FASN	SYMBOL_SOURCE=HGNC	HGNC_ID=HGNC:3594
11_1149328_T/C	11:1149328	C	ENSECAG00000019125	ENSECAT00000021282	Transcript	splice_region_variant,intron_variant	-	-	-	-	-	-	STRAND=1	SYMBOL=FASN	SYMBOL_SOURCE=HGNC	HGNC_ID=HGNC:3594
11_1149553_A/G	11:1149553	G	ENSECAG00000019125	ENSECAT00000021191	Transcript	missense_variant,splice_region_variant	5585	5585	1862	Q/R	cAg/cGg	-	STRAND=1	SYMBOL=FASN	SYMBOL_SOURCE=HGNC	HGNC_ID=HGNC:3594
11_1149553_A/G	11:1149553	G	ENSECAG00000019125	ENSECAT00000021282	Transcript	missense_variant,splice_region_variant	5552	5552	1851	Q/R	cAg/cGg	-	STRAND=1	SYMBOL=FASN	SYMBOL_SOURCE=HGNC	HGNC_ID=HGNC:3594
11_1151534_A/T	11:1151534	T	ENSECAG00000019125	ENSECAT00000021191	Transcript	missense_variant	6571	6571	2191	T/S	Act/Tct	-	STRAND=1	SYMBOL=FASN	SYMBOL_SOURCE=HGNC	HGNC_ID=HGNC:3594
11_1151534_A/T	11:1151534	T	ENSECAG00000019125	ENSECAT00000021282	Transcript	missense_variant	6538	6538	2180	T/S	Act/Tct	-	STRAND=1	SYMBOL=FASN	SYMBOL_SOURCE=HGNC	HGNC_ID=HGNC:3594
11_1151928_A/G	11:1151928	G	ENSECAG00000019125	ENSECAT00000021191	Transcript	missense_variant	6685	6685	2229	T/A	Acc/Gcc	-	STRAND=1	SYMBOL=FASN	SYMBOL_SOURCE=HGNC	HGNC_ID=HGNC:3594
11_1151928_A/G	11:1151928	G	ENSECAG00000019125	ENSECAT00000021282	Transcript	missense_variant	6652	6652	2218	T/A	Acc/Gcc	-	STRAND=1	SYMBOL=FASN	SYMBOL_SOURCE=HGNC	HGNC_ID=HGNC:3594
11_11590462_T/C	11:11590462	C	ENSECAG00000007880	ENSECAT00000008217	Transcript	missense_variant,splice_region_variant	3527	3428	1143	V/A	gTg/gCg	-	STRAND=1	SYMBOL=ABCA5	SYMBOL_SOURCE=HGNC	HGNC_ID=HGNC:35
11_11655758_G/A	11:11655758	A	ENSECAG00000000323	ENSECAT00000000288	Transcript	missense_variant	1817	1817	606	C/Y	tGt/tAt	-	STRAND=1	SYMBOL=ABCA10	SYMBOL_SOURCE=HGNC	HGNC_ID=HGNC:30
11_11674140_C/T	11:11674140	T	ENSECAG00000000323	ENSECAT00000000288	Transcript	splice_region_variant,intron_variant	-	-	-	-	-	-	STRAND=1	SYMBOL=ABCA10	SYMBOL_SOURCE=HGNC	HGNC_ID=HGNC:30
11_11684301_G/A	11:11684301	A	ENSECAG00000000323	ENSECAT00000000288	Transcript	missense_variant	4357	4357	1453	A/T	Gca/Aca	-	STRAND=1	SYMBOL=ABCA10	SYMBOL_SOURCE=HGNC	HGNC_ID=HGNC:30
11_11743635_G/A	11:11743635	A	ENSECAG00000007288	ENSECAT00000007851	Transcript	missense_variant	2453	2453	818	R/H	cGc/cAc	-	STRAND=1	SYMBOL=ABCA6	SYMBOL_SOURCE=HGNC	HGNC_ID=HGNC:36
11_11743635_G/A	11:11743635	A	ENSECAG00000007288	ENSECAT00000007910	Transcript	missense_variant	2447	2447	816	R/H	cGc/cAc	-	STRAND=1	SYMBOL=ABCA6	SYMBOL_SOURCE=HGNC	HGNC_ID=HGNC:36
11_11755001_G/A	11:11755001	A	ENSECAG00000007288	ENSECAT00000007851	Transcript	missense_variant	3454	3454	1152	D/N	Gac/Aac	-	STRAND=1	SYMBOL=ABCA6	SYMBOL_SOURCE=HGNC	HGNC_ID=HGNC:36
11_11760587_T/G	11:11760587	G	ENSECAG00000007288	ENSECAT00000007851	Transcript	splice_donor_variant	-	-	-	-	-	-	STRAND=1	SYMBOL=ABCA6	SYMBOL_SOURCE=HGNC	HGNC_ID=HGNC:36
11_11760587_T/G	11:11760587	G	ENSECAG00000007288	ENSECAT00000007910	Transcript	splice_donor_variant	-	-	-	-	-	-	STRAND=1	SYMBOL=ABCA6	SYMBOL_SOURCE=HGNC	HGNC_ID=HGNC:36
11_11761651_C/A	11:11761651	A	ENSECAG00000007288	ENSECAT00000007851	Transcript	missense_variant	4312	4312	1438	L/M	Ctg/Atg	-	STRAND=1	SYMBOL=ABCA6	SYMBOL_SOURCE=HGNC	HGNC_ID=HGNC:36
11_11761651_C/A	11:11761651	A	ENSECAG00000007288	ENSECAT00000007910	Transcript	missense_variant	4327	4327	1443	L/M	Ctg/Atg	-	STRAND=1	SYMBOL=ABCA6	SYMBOL_SOURCE=HGNC	HGNC_ID=HGNC:36
11_1180166_G/A	11:1180166	A	ENSECAG00000017904	ENSECAT00000019282	Transcript	missense_variant	935	907	303	A/T	Gca/Aca	-	STRAND=1	SYMBOL=DUS1L	SYMBOL_SOURCE=HGNC	HGNC_ID=HGNC:30086
11_1180166_G/A	11:1180166	A	ENSECAG00000017904	ENSECAT00000019339	Transcript	missense_variant	935	907	303	A/T	Gca/Aca	-	STRAND=1	SYMBOL=DUS1L	SYMBOL_SOURCE=HGNC	HGNC_ID=HGNC:30086
11_1180166_G/A	11:1180166	A	ENSECAG00000017904	ENSECAT00000019379	Transcript	missense_variant	935	907	303	A/T	Gca/Aca	-	STRAND=1	SYMBOL=DUS1L	SYMBOL_SOURCE=HGNC	HGNC_ID=HGNC:30086
11_11804572_C/A	11:11804572	A	ENSECAG00000022556	ENSECAT00000024978	Transcript	missense_variant	1434	1382	461	A/D	gCt/gAt	-	STRAND=1	SYMBOL=ABCA9	SYMBOL_SOURCE=HGNC	HGNC_ID=HGNC:39
11_11804572_C/A	11:11804572	A	ENSECAG00000022556	ENSECAT00000025043	Transcript	missense_variant	1434	1382	461	A/D	gCt/gAt	-	STRAND=1	SYMBOL=ABCA9	SYMBOL_SOURCE=HGNC	HGNC_ID=HGNC:39
11_11804572_C/A	11:11804572	A	ENSECAG00000022556	ENSECAT00000025098	Transcript	missense_variant	1434	1382	461	A/D	gCt/gAt	-	STRAND=1	SYMBOL=ABCA9	SYMBOL_SOURCE=HGNC	HGNC_ID=HGNC:39
11_11902576_T/C	11:11902576	C	ENSECAG00000018992	ENSECAT00000021235	Transcript	splice_region_variant,intron_variant	-	-	-	-	-	-	STRAND=1	SYMBOL=ABCA8	SYMBOL_SOURCE=HGNC	HGNC_ID=HGNC:38
11_11934489_C/T	11:11934489	T	ENSECAG00000018992	ENSECAT00000021235	Transcript	missense_variant	4060	3886	1296	R/C	Cgc/Tgc	-	STRAND=1	SYMBOL=ABCA8	SYMBOL_SOURCE=HGNC	HGNC_ID=HGNC:38
11_12283219_G/A	11:12283219	A	ENSECAG00000022899	ENSECAT00000024605	Transcript	missense_variant	1454	1079	360	T/I	aCc/aTc	-	STRAND=-1	SYMBOL=ARSG	SYMBOL_SOURCE=HGNC	HGNC_ID=HGNC:24102
11_12333190_C/T	11:12333190	T	ENSECAG00000022899	ENSECAT00000024605	Transcript	missense_variant	610	235	79	A/T	Gcc/Acc	-	STRAND=-1	SYMBOL=ARSG	SYMBOL_SOURCE=HGNC	HGNC_ID=HGNC:24102
1_112374111_C/T	1:112374111	T	ENSECAG00000005559	ENSECAT00000006855	Transcript	missense_variant	765	629	210	T/I	aCc/aTc	-	STRAND=1	SYMBOL=GABRA5	SYMBOL_SOURCE=HGNC	HGNC_ID=HGNC:4079
11_12386266_C/G	11:12386266	G	ENSECAG00000009067	ENSECAT00000009303	Transcript	missense_variant	810	810	270	H/Q	caC/caG	-	STRAND=1	SYMBOL=SLC16A6	SYMBOL_SOURCE=HGNC	HGNC_ID=HGNC:10927
11_12387809_A/G	11:12387809	G	ENSECAG00000009067	ENSECAT00000009303	Transcript	missense_variant	1466	1466	489	K/R	aAa/aGa	-	STRAND=1	SYMBOL=SLC16A6	SYMBOL_SOURCE=HGNC	HGNC_ID=HGNC:10927
11_12398920_C/T	11:12398920	T	ENSECAG00000011450	ENSECAT00000011973	Transcript	missense_variant	788	691	231	V/I	Gtt/Att	-	STRAND=-1	SYMBOL=AMZ2	SYMBOL_SOURCE=HGNC	HGNC_ID=HGNC:28041
11_12466849_T/C	11:12466849	C	ENSECAG00000017724	ENSECAT00000018682	Transcript	missense_variant	110	110	37	N/S	aAt/aGt	-	STRAND=-1	SYMBOL=GNA13	SYMBOL_SOURCE=HGNC	HGNC_ID=HGNC:4381
11_12542739_T/G	11:12542739	G	ENSECAG00000017770	ENSECAT00000019414	Transcript	missense_variant	491	433	145	Y/D	Tat/Gat	-	STRAND=1	SYMBOL=RGS9	SYMBOL_SOURCE=HGNC	HGNC_ID=HGNC:10004
11_13071500_G/A	11:13071500	A	ENSECAG00000012548	ENSECAT00000013299	Transcript	splice_region_variant,intron_variant	-	-	-	-	-	-	STRAND=-1
11_13160484_A/C	11:13160484	C	ENSECAG00000012548	ENSECAT00000013299	Transcript	splice_donor_variant	-	-	-	-	-	-	STRAND=-1
11_1318155_A/T	11:1318155	T	ENSECAG00000017470	ENSECAT00000018452	Transcript	missense_variant	151	91	31	T/S	Acc/Tcc	-	STRAND=1	SYMBOL=MAFG	SYMBOL_SOURCE=HGNC	HGNC_ID=HGNC:6781
11_1318197_T/A	11:1318197	A	ENSECAG00000017470	ENSECAT00000018452	Transcript	missense_variant	193	133	45	S/T	Tct/Act	-	STRAND=1	SYMBOL=MAFG	SYMBOL_SOURCE=HGNC	HGNC_ID=HGNC:6781
11_1318209_A/G	11:1318209	G	ENSECAG00000017470	ENSECAT00000018452	Transcript	missense_variant	205	145	49	I/V	Atc/Gtc	-	STRAND=1	SYMBOL=MAFG	SYMBOL_SOURCE=HGNC	HGNC_ID=HGNC:6781
11_1318211_C/G	11:1318211	G	ENSECAG00000017470	ENSECAT00000018452	Transcript	missense_variant	207	147	49	I/M	atC/atG	-	STRAND=1	SYMBOL=MAFG	SYMBOL_SOURCE=HGNC	HGNC_ID=HGNC:6781
11_1318212_A/G	11:1318212	G	ENSECAG00000017470	ENSECAT00000018452	Transcript	missense_variant	208	148	50	I/V	Atc/Gtc	-	STRAND=1	SYMBOL=MAFG	SYMBOL_SOURCE=HGNC	HGNC_ID=HGNC:6781
11_1318272_G/A	11:1318272	A	ENSECAG00000017470	ENSECAT00000018452	Transcript	missense_variant	268	208	70	V/M	Gtg/Atg	-	STRAND=1	SYMBOL=MAFG	SYMBOL_SOURCE=HGNC	HGNC_ID=HGNC:6781
11_13229437_G/A	11:13229437	A	ENSECAG00000012548	ENSECAT00000013299	Transcript	missense_variant	1690	1616	539	T/M	aCg/aTg	-	STRAND=-1
1_113246719_G/A	1:113246719	A	ENSECAG00000006783	ENSECAT00000006746	Transcript	missense_variant	169	169	57	E/K	Gaa/Aaa	-	STRAND=1
1_113247560_C/A	1:113247560	A	ENSECAG00000006783	ENSECAT00000006746	Transcript	missense_variant	1008	1008	336	D/E	gaC/gaA	-	STRAND=1
11_13255438_C/G	11:13255438	G	ENSECAG00000002285	ENSECAT00000002109	Transcript	missense_variant	343	343	115	P/A	Cct/Gct	-	STRAND=1
1_113316197_G/A	1:113316197	A	ENSECAG00000008437	ENSECAT00000008525	Transcript	splice_region_variant,non_coding_transcript_exon_variant,non_coding_transcript_variant	248	-	-	-	-	-	STRAND=-1
11_13366872_C/A	11:13366872	A	ENSECAG00000022165	ENSECAT00000023786	Transcript	missense_variant	462	406	136	V/F	Gtc/Ttc	-	STRAND=-1	SYMBOL=APOH	SYMBOL_SOURCE=HGNC	HGNC_ID=HGNC:616
11_134661_T/C	11:134661	C	ENSECAG00000000074	ENSECAT00000000076	Transcript	missense_variant	117	83	28	Y/C	tAc/tGc	-	STRAND=-1	SYMBOL=METRNL	SYMBOL_SOURCE=HGNC	HGNC_ID=HGNC:27584
1_113631564_T/C	1:113631564	C	ENSECAG00000017677	ENSECAT00000019649	Transcript	splice_region_variant,intron_variant	-	-	-	-	-	-	STRAND=-1	SYMBOL=HERC2	SYMBOL_SOURCE=HGNC	HGNC_ID=HGNC:4868
1_113664049_T/C	1:113664049	C	ENSECAG00000017677	ENSECAT00000019649	Transcript	splice_region_variant,intron_variant	-	-	-	-	-	-	STRAND=-1	SYMBOL=HERC2	SYMBOL_SOURCE=HGNC	HGNC_ID=HGNC:4868
1_113684963_T/C	1:113684963	C	ENSECAG00000017677	ENSECAT00000019649	Transcript	missense_variant	10309	10279	3427	M/V	Atg/Gtg	-	STRAND=-1	SYMBOL=HERC2	SYMBOL_SOURCE=HGNC	HGNC_ID=HGNC:4868
11_1372802_C/T	11:1372802	T	ENSECAG00000020501	ENSECAT00000021877	Transcript	splice_region_variant,intron_variant	-	-	-	-	-	-	STRAND=1	SYMBOL=ARHGDIA	SYMBOL_SOURCE=HGNC	HGNC_ID=HGNC:678
1_113810538_A/C	1:113810538	C	ENSECAG00000017677	ENSECAT00000019649	Transcript	splice_donor_variant	-	-	-	-	-	-	STRAND=-1	SYMBOL=HERC2	SYMBOL_SOURCE=HGNC	HGNC_ID=HGNC:4868
11_13879953_C/T	11:13879953	T	ENSECAG00000007214	ENSECAT00000007265	Transcript	splice_region_variant,intron_variant	-	-	-	-	-	-	STRAND=1	SYMBOL=CACNG4	SYMBOL_SOURCE=HGNC	HGNC_ID=HGNC:1408
1_113977895_C/G	1:113977895	G	ENSECAG00000000567	ENSECAT00000000502	Transcript	missense_variant	834	834	278	F/L	ttC/ttG	-	STRAND=1	SYMBOL=NIPA1	SYMBOL_SOURCE=HGNC	HGNC_ID=HGNC:17043
1_114010763_T/G	1:114010763	G	ENSECAG00000006379	ENSECAT00000006663	Transcript	missense_variant	748	415	139	L/V	Tta/Gta	-	STRAND=1	SYMBOL=NIPA2	SYMBOL_SOURCE=HGNC	HGNC_ID=HGNC:17044
1_114022189_A/T	1:114022189	T	ENSECAG00000012143	ENSECAT00000013562	Transcript	missense_variant	3229	3104	1035	V/E	gTg/gAg	-	STRAND=-1	SYMBOL=CYFIP1	SYMBOL_SOURCE=HGNC	HGNC_ID=HGNC:13759
1_114022193_G/C	1:114022193	C	ENSECAG00000012143	ENSECAT00000013562	Transcript	missense_variant	3225	3100	1034	H/D	Cac/Gac	-	STRAND=-1	SYMBOL=CYFIP1	SYMBOL_SOURCE=HGNC	HGNC_ID=HGNC:13759
1_114022223_C/A	1:114022223	A	ENSECAG00000012143	ENSECAT00000013562	Transcript	missense_variant	3195	3070	1024	A/S	Gca/Tca	-	STRAND=-1	SYMBOL=CYFIP1	SYMBOL_SOURCE=HGNC	HGNC_ID=HGNC:13759
1_114022243_A/G	1:114022243	G	ENSECAG00000012143	ENSECAT00000013562	Transcript	missense_variant	3175	3050	1017	V/A	gTa/gCa	-	STRAND=-1	SYMBOL=CYFIP1	SYMBOL_SOURCE=HGNC	HGNC_ID=HGNC:13759
1_114049652_T/G	1:114049652	G	ENSECAG00000012143	ENSECAT00000013562	Transcript	missense_variant	2502	2377	793	I/L	Ata/Cta	-	STRAND=-1	SYMBOL=CYFIP1	SYMBOL_SOURCE=HGNC	HGNC_ID=HGNC:13759
1_114049664_C/T	1:114049664	T	ENSECAG00000012143	ENSECAT00000013562	Transcript	missense_variant	2490	2365	789	D/N	Gac/Aac	-	STRAND=-1	SYMBOL=CYFIP1	SYMBOL_SOURCE=HGNC	HGNC_ID=HGNC:13759
1_114049705_T/C	1:114049705	C	ENSECAG00000012143	ENSECAT00000013562	Transcript	missense_variant	2449	2324	775	Y/C	tAt/tGt	-	STRAND=-1	SYMBOL=CYFIP1	SYMBOL_SOURCE=HGNC	HGNC_ID=HGNC:13759
1_114049707_C/G	1:114049707	G	ENSECAG00000012143	ENSECAT00000013562	Transcript	missense_variant	2447	2322	774	M/I	atG/atC	-	STRAND=-1	SYMBOL=CYFIP1	SYMBOL_SOURCE=HGNC	HGNC_ID=HGNC:13759
1_114049721_C/T	1:114049721	T	ENSECAG00000012143	ENSECAT00000013562	Transcript	missense_variant	2433	2308	770	V/I	Gtc/Atc	-	STRAND=-1	SYMBOL=CYFIP1	SYMBOL_SOURCE=HGNC	HGNC_ID=HGNC:13759
1_114049723_C/T	1:114049723	T	ENSECAG00000012143	ENSECAT00000013562	Transcript	missense_variant	2431	2306	769	R/H	cGt/cAt	-	STRAND=-1	SYMBOL=CYFIP1	SYMBOL_SOURCE=HGNC	HGNC_ID=HGNC:13759
1_114049751_T/C	1:114049751	C	ENSECAG00000012143	ENSECAT00000013562	Transcript	missense_variant	2403	2278	760	I/V	Ata/Gta	-	STRAND=-1	SYMBOL=CYFIP1	SYMBOL_SOURCE=HGNC	HGNC_ID=HGNC:13759
11_14053996_G/C	11:14053996	C	ENSECAG00000010404	ENSECAT00000011442	Transcript	missense_variant	5527	5393	1798	S/C	tCt/tGt	-	STRAND=-1	SYMBOL=HELZ	SYMBOL_SOURCE=HGNC	HGNC_ID=HGNC:16878
1_114054286_G/C	1:114054286	C	ENSECAG00000012143	ENSECAT00000013562	Transcript	missense_variant	2076	1951	651	L/V	Ctg/Gtg	-	STRAND=-1	SYMBOL=CYFIP1	SYMBOL_SOURCE=HGNC	HGNC_ID=HGNC:13759
1_114054295_C/T	1:114054295	T	ENSECAG00000012143	ENSECAT00000013562	Transcript	missense_variant	2067	1942	648	D/N	Gac/Aac	-	STRAND=-1	SYMBOL=CYFIP1	SYMBOL_SOURCE=HGNC	HGNC_ID=HGNC:13759
1_114056862_G/A	1:114056862	A	ENSECAG00000012143	ENSECAT00000013562	Transcript	stop_gained	1770	1645	549	R/*	Cga/Tga	-	STRAND=-1	SYMBOL=CYFIP1	SYMBOL_SOURCE=HGNC	HGNC_ID=HGNC:13759
1_114065721_A/G	1:114065721	G	ENSECAG00000012143	ENSECAT00000013562	Transcript	missense_variant	1470	1345	449	F/L	Ttc/Ctc	-	STRAND=-1	SYMBOL=CYFIP1	SYMBOL_SOURCE=HGNC	HGNC_ID=HGNC:13759
1_114065831_T/C	1:114065831	C	ENSECAG00000012143	ENSECAT00000013562	Transcript	missense_variant,splice_region_variant	1360	1235	412	Y/C	tAt/tGt	-	STRAND=-1	SYMBOL=CYFIP1	SYMBOL_SOURCE=HGNC	HGNC_ID=HGNC:13759
1_114066682_C/G	1:114066682	G	ENSECAG00000012143	ENSECAT00000013562	Transcript	missense_variant	1353	1228	410	E/Q	Gaa/Caa	-	STRAND=-1	SYMBOL=CYFIP1	SYMBOL_SOURCE=HGNC	HGNC_ID=HGNC:13759
1_114066750_G/T	1:114066750	T	ENSECAG00000012143	ENSECAT00000013562	Transcript	missense_variant	1285	1160	387	S/Y	tCc/tAc	-	STRAND=-1	SYMBOL=CYFIP1	SYMBOL_SOURCE=HGNC	HGNC_ID=HGNC:13759
1_114070948_G/A	1:114070948	A	ENSECAG00000012143	ENSECAT00000013562	Transcript	missense_variant	1182	1057	353	R/W	Cgg/Tgg	-	STRAND=-1	SYMBOL=CYFIP1	SYMBOL_SOURCE=HGNC	HGNC_ID=HGNC:13759
1_114073392_C/T	1:114073392	T	ENSECAG00000012143	ENSECAT00000013562	Transcript	splice_region_variant,intron_variant	-	-	-	-	-	-	STRAND=-1	SYMBOL=CYFIP1	SYMBOL_SOURCE=HGNC	HGNC_ID=HGNC:13759
1_114075706_A/C	1:114075706	C	ENSECAG00000012143	ENSECAT00000013562	Transcript	missense_variant	1010	885	295	I/M	atT/atG	-	STRAND=-1	SYMBOL=CYFIP1	SYMBOL_SOURCE=HGNC	HGNC_ID=HGNC:13759
1_114075769_C/T	1:114075769	T	ENSECAG00000012143	ENSECAT00000013562	Transcript	missense_variant	947	822	274	M/I	atG/atA	-	STRAND=-1	SYMBOL=CYFIP1	SYMBOL_SOURCE=HGNC	HGNC_ID=HGNC:13759
1_114076776_T/G	1:114076776	G	ENSECAG00000012143	ENSECAT00000013562	Transcript	splice_region_variant,intron_variant	-	-	-	-	-	-	STRAND=-1	SYMBOL=CYFIP1	SYMBOL_SOURCE=HGNC	HGNC_ID=HGNC:13759
1_114080307_C/T	1:114080307	T	ENSECAG00000012143	ENSECAT00000013562	Transcript	splice_region_variant,intron_variant	-	-	-	-	-	-	STRAND=-1	SYMBOL=CYFIP1	SYMBOL_SOURCE=HGNC	HGNC_ID=HGNC:13759
1_114081282_C/T	1:114081282	T	ENSECAG00000012143	ENSECAT00000013562	Transcript	missense_variant	448	323	108	C/Y	tGt/tAt	-	STRAND=-1	SYMBOL=CYFIP1	SYMBOL_SOURCE=HGNC	HGNC_ID=HGNC:13759
1_114081567_C/A	1:114081567	A	ENSECAG00000012143	ENSECAT00000013562	Transcript	missense_variant	399	274	92	A/S	Gcc/Tcc	-	STRAND=-1	SYMBOL=CYFIP1	SYMBOL_SOURCE=HGNC	HGNC_ID=HGNC:13759
11_14082948_G/A	11:14082948	A	ENSECAG00000010404	ENSECAT00000011442	Transcript	missense_variant	4003	3869	1290	P/L	cCa/cTa	-	STRAND=-1	SYMBOL=HELZ	SYMBOL_SOURCE=HGNC	HGNC_ID=HGNC:16878
11_14119566_G/A	11:14119566	A	ENSECAG00000011525	ENSECAT00000011892	Transcript	missense_variant	1999	1999	667	G/S	Ggc/Agc	-	STRAND=1
1_114203335_C/G	1:114203335	G	ENSECAG00000005538	ENSECAT00000007029	Transcript	missense_variant	605	605	202	R/P	cGt/cCt	-	STRAND=-1	SYMBOL=TUBGCP5	SYMBOL_SOURCE=HGNC	HGNC_ID=HGNC:18600
1_114203336_G/A	1:114203336	A	ENSECAG00000005538	ENSECAT00000007029	Transcript	missense_variant	604	604	202	R/C	Cgt/Tgt	-	STRAND=-1	SYMBOL=TUBGCP5	SYMBOL_SOURCE=HGNC	HGNC_ID=HGNC:18600
1_114211926_T/A	1:114211926	A	ENSECAG00000005538	ENSECAT00000007029	Transcript	missense_variant	215	215	72	N/I	aAc/aTc	-	STRAND=-1	SYMBOL=TUBGCP5	SYMBOL_SOURCE=HGNC	HGNC_ID=HGNC:18600
1_114214425_C/T	1:114214425	T	ENSECAG00000005538	ENSECAT00000007029	Transcript	missense_variant	91	91	31	E/K	Gag/Aag	-	STRAND=-1	SYMBOL=TUBGCP5	SYMBOL_SOURCE=HGNC	HGNC_ID=HGNC:18600
1_114214452_G/C	1:114214452	C	ENSECAG00000005538	ENSECAT00000007029	Transcript	missense_variant	64	64	22	L/V	Ctg/Gtg	-	STRAND=-1	SYMBOL=TUBGCP5	SYMBOL_SOURCE=HGNC	HGNC_ID=HGNC:18600
1_114214478_C/T	1:114214478	T	ENSECAG00000005538	ENSECAT00000007029	Transcript	missense_variant	38	38	13	R/Q	cGg/cAg	-	STRAND=-1	SYMBOL=TUBGCP5	SYMBOL_SOURCE=HGNC	HGNC_ID=HGNC:18600
1_114214485_C/G	1:114214485	G	ENSECAG00000005538	ENSECAT00000007029	Transcript	missense_variant	31	31	11	D/H	Gac/Cac	-	STRAND=-1	SYMBOL=TUBGCP5	SYMBOL_SOURCE=HGNC	HGNC_ID=HGNC:18600
11_14557411_G/A	11:14557411	A	ENSECAG00000008252	ENSECAT00000008796	Transcript	missense_variant	58	58	20	D/N	Gac/Aac	-	STRAND=1	SYMBOL=NOL11	SYMBOL_SOURCE=HGNC	HGNC_ID=HGNC:24557
11_14571233_C/T	11:14571233	T	ENSECAG00000008252	ENSECAT00000008796	Transcript	missense_variant	1666	1666	556	R/C	Cgt/Tgt	-	STRAND=1	SYMBOL=NOL11	SYMBOL_SOURCE=HGNC	HGNC_ID=HGNC:24557
11_14571243_G/A	11:14571243	A	ENSECAG00000008252	ENSECAT00000008796	Transcript	missense_variant	1676	1676	559	G/E	gGa/gAa	-	STRAND=1	SYMBOL=NOL11	SYMBOL_SOURCE=HGNC	HGNC_ID=HGNC:24557
11_14571245_G/A	11:14571245	A	ENSECAG00000008252	ENSECAT00000008796	Transcript	missense_variant	1678	1678	560	E/K	Gag/Aag	-	STRAND=1	SYMBOL=NOL11	SYMBOL_SOURCE=HGNC	HGNC_ID=HGNC:24557
11_14725801_T/A	11:14725801	A	ENSECAG00000019916	ENSECAT00000021547	Transcript	missense_variant	4449	4445	1482	F/Y	tTt/tAt	-	STRAND=1	SYMBOL=BPTF	SYMBOL_SOURCE=HGNC	HGNC_ID=HGNC:3581
11_1476448_G/A	11:1476448	A	ENSECAG00000010874	ENSECAT00000011767	Transcript	missense_variant	1007	1007	336	T/M	aCg/aTg	-	STRAND=-1	SYMBOL=HGS	SYMBOL_SOURCE=HGNC	HGNC_ID=HGNC:4897
11_14810199_G/A	11:14810199	A	ENSECAG00000020573	ENSECAT00000022051	Transcript	splice_region_variant,intron_variant	-	-	-	-	-	-	STRAND=1	SYMBOL=KPNA2	SYMBOL_SOURCE=HGNC	HGNC_ID=HGNC:6395
11_14813359_G/A	11:14813359	A	ENSECAG00000020573	ENSECAT00000022051	Transcript	missense_variant	1582	1582	528	D/N	Gac/Aac	-	STRAND=1	SYMBOL=KPNA2	SYMBOL_SOURCE=HGNC	HGNC_ID=HGNC:6395
1_114915920_C/T	1:114915920	T	ENSECAG00000005050	ENSECAT00000004921	Transcript	missense_variant	476	476	159	A/V	gCa/gTa	-	STRAND=1
11_1496992_T/A	11:1496992	A	ENSECAG00000026974	ENSECAT00000029152	Transcript	missense_variant	113	113	38	Y/F	tAt/tTt	-	STRAND=-1	SYMBOL=CCDC137	SYMBOL_SOURCE=HGNC	HGNC_ID=HGNC:33451
1_114972490_C/T	1:114972490	T	ENSECAG00000010353	ENSECAT00000010643	Transcript	missense_variant	2026	1969	657	D/N	Gat/Aat	-	STRAND=-1	SYMBOL=KIAA1024	SYMBOL_SOURCE=HGNC	HGNC_ID=HGNC:29172
1_114972591_T/C	1:114972591	C	ENSECAG00000010353	ENSECAT00000010643	Transcript	missense_variant	1925	1868	623	Q/R	cAg/cGg	-	STRAND=-1	SYMBOL=KIAA1024	SYMBOL_SOURCE=HGNC	HGNC_ID=HGNC:29172
1_114973380_T/A	1:114973380	A	ENSECAG00000010353	ENSECAT00000010643	Transcript	missense_variant	1136	1079	360	K/M	aAg/aTg	-	STRAND=-1	SYMBOL=KIAA1024	SYMBOL_SOURCE=HGNC	HGNC_ID=HGNC:29172
1_114973512_G/A	1:114973512	A	ENSECAG00000010353	ENSECAT00000010643	Transcript	missense_variant	1004	947	316	A/V	gCg/gTg	-	STRAND=-1	SYMBOL=KIAA1024	SYMBOL_SOURCE=HGNC	HGNC_ID=HGNC:29172
1_114974064_G/A	1:114974064	A	ENSECAG00000010353	ENSECAT00000010643	Transcript	missense_variant	452	395	132	A/V	gCc/gTc	-	STRAND=-1	SYMBOL=KIAA1024	SYMBOL_SOURCE=HGNC	HGNC_ID=HGNC:29172
11_15002620_G/C	11:15002620	C	ENSECAG00000020900	ENSECAT00000022480	Transcript	missense_variant	2472	2472	824	F/L	ttC/ttG	-	STRAND=-1	SYMBOL=CEP95	SYMBOL_SOURCE=HGNC	HGNC_ID=HGNC:25141
11_1500560_A/G	11:1500560	G	ENSECAG00000011732	ENSECAT00000012084	Transcript	missense_variant	35	35	12	Q/R	cAa/cGa	-	STRAND=1	SYMBOL=OXLD1	SYMBOL_SOURCE=HGNC	HGNC_ID=HGNC:27901
11_15029014_T/C	11:15029014	C	ENSECAG00000020900	ENSECAT00000022480	Transcript	missense_variant	614	614	205	H/R	cAt/cGt	-	STRAND=-1	SYMBOL=CEP95	SYMBOL_SOURCE=HGNC	HGNC_ID=HGNC:25141
11_15043155_T/G	11:15043155	G	ENSECAG00000011132	ENSECAT00000011959	Transcript	missense_variant	55	55	19	F/V	Ttt/Gtt	-	STRAND=1	SYMBOL=DDX5	SYMBOL_SOURCE=HGNC	HGNC_ID=HGNC:2746
11_15043188_C/T	11:15043188	T	ENSECAG00000011132	ENSECAT00000011959	Transcript	missense_variant	88	88	30	P/S	Ccg/Tcg	-	STRAND=1	SYMBOL=DDX5	SYMBOL_SOURCE=HGNC	HGNC_ID=HGNC:2746
11_15052589_G/T	11:15052589	T	ENSECAG00000023052	ENSECAT00000024735	Transcript	missense_variant	41	41	14	C/F	tGc/tTc	-	STRAND=1	SYMBOL=POLG2	SYMBOL_SOURCE=HGNC	HGNC_ID=HGNC:9180
11_15084106_A/T	11:15084106	T	ENSECAG00000006485	ENSECAT00000006498	Transcript	missense_variant	519	519	173	H/Q	caT/caA	-	STRAND=-1	SYMBOL=MILR1	SYMBOL_SOURCE=HGNC	HGNC_ID=HGNC:27570
11_15084132_T/C	11:15084132	C	ENSECAG00000006485	ENSECAT00000006498	Transcript	missense_variant	493	493	165	K/E	Aaa/Gaa	-	STRAND=-1	SYMBOL=MILR1	SYMBOL_SOURCE=HGNC	HGNC_ID=HGNC:27570
11_15084158_G/A	11:15084158	A	ENSECAG00000006485	ENSECAT00000006498	Transcript	missense_variant	467	467	156	T/I	aCc/aTc	-	STRAND=-1	SYMBOL=MILR1	SYMBOL_SOURCE=HGNC	HGNC_ID=HGNC:27570
11_15084228_C/T	11:15084228	T	ENSECAG00000006485	ENSECAT00000006498	Transcript	missense_variant	397	397	133	V/I	Gtc/Atc	-	STRAND=-1	SYMBOL=MILR1	SYMBOL_SOURCE=HGNC	HGNC_ID=HGNC:27570
11_15139184_A/G	11:15139184	G	ENSECAG00000006991	ENSECAT00000007743	Transcript	missense_variant	630	493	165	I/V	Att/Gtt	-	STRAND=1	SYMBOL=PECAM1	SYMBOL_SOURCE=HGNC	HGNC_ID=HGNC:8823
11_15139356_G/C	11:15139356	C	ENSECAG00000006991	ENSECAT00000007743	Transcript	missense_variant	802	665	222	S/T	aGc/aCc	-	STRAND=1	SYMBOL=PECAM1	SYMBOL_SOURCE=HGNC	HGNC_ID=HGNC:8823
11_15155848_T/C	11:15155848	C	ENSECAG00000006991	ENSECAT00000007743	Transcript	splice_region_variant,synonymous_variant	2126	1989	663	Y	taT/taC	-	STRAND=1	SYMBOL=PECAM1	SYMBOL_SOURCE=HGNC	HGNC_ID=HGNC:8823
11_15264476_G/A	11:15264476	A	ENSECAG00000022506	ENSECAT00000024275	Transcript	missense_variant	1551	94	32	V/M	Gtg/Atg	-	STRAND=1	SYMBOL=TEX2	SYMBOL_SOURCE=HGNC	HGNC_ID=HGNC:30884
11_15284638_G/A	11:15284638	A	ENSECAG00000022506	ENSECAT00000024275	Transcript	missense_variant	2280	823	275	V/M	Gtg/Atg	-	STRAND=1	SYMBOL=TEX2	SYMBOL_SOURCE=HGNC	HGNC_ID=HGNC:30884
11_1539245_A/T	11:1539245	T	ENSECAG00000012622	ENSECAT00000013577	Transcript	splice_region_variant,intron_variant	-	-	-	-	-	-	STRAND=1	SYMBOL=NPLOC4	SYMBOL_SOURCE=HGNC	HGNC_ID=HGNC:18261
1_115420037_A/C	1:115420037	C	ENSECAG00000013967	ENSECAT00000015394	Transcript	missense_variant	2020	2020	674	T/P	Acc/Ccc	-	STRAND=1	SYMBOL=RASGRF1	SYMBOL_SOURCE=HGNC	HGNC_ID=HGNC:9875
1_115420037_A/C	1:115420037	C	ENSECAG00000013967	ENSECAT00000015427	Transcript	missense_variant	1972	1972	658	T/P	Acc/Ccc	-	STRAND=1	SYMBOL=RASGRF1	SYMBOL_SOURCE=HGNC	HGNC_ID=HGNC:9875
11_15449097_C/T	11:15449097	T	ENSECAG00000000396	ENSECAT00000000375	Transcript	missense_variant	587	451	151	R/C	Cgt/Tgt	-	STRAND=1	SYMBOL=ICAM2	SYMBOL_SOURCE=HGNC	HGNC_ID=HGNC:5345
11_15449249_G/C	11:15449249	C	ENSECAG00000000396	ENSECAT00000000375	Transcript	missense_variant	739	603	201	E/D	gaG/gaC	-	STRAND=1	SYMBOL=ICAM2	SYMBOL_SOURCE=HGNC	HGNC_ID=HGNC:5345
11_15474865_A/C	11:15474865	C	ENSECAG00000005968	ENSECAT00000007606	Transcript	missense_variant	61	61	21	T/P	Acc/Ccc	-	STRAND=1	SYMBOL=SCN4A	SYMBOL_SOURCE=HGNC	HGNC_ID=HGNC:10591
11_15475283_T/C	11:15475283	C	ENSECAG00000005968	ENSECAT00000007606	Transcript	missense_variant	385	385	129	S/P	Tca/Cca	-	STRAND=1	SYMBOL=SCN4A	SYMBOL_SOURCE=HGNC	HGNC_ID=HGNC:10591
1_115483303_G/T	1:115483303	T	ENSECAG00000013091	ENSECAT00000013967	Transcript	missense_variant	42	42	14	K/N	aaG/aaT	-	STRAND=1	SYMBOL=CTSH	SYMBOL_SOURCE=HGNC	HGNC_ID=HGNC:2535
1_115483330_C/A	1:115483330	A	ENSECAG00000013091	ENSECAT00000013967	Transcript	missense_variant	69	69	23	H/Q	caC/caA	-	STRAND=1	SYMBOL=CTSH	SYMBOL_SOURCE=HGNC	HGNC_ID=HGNC:2535
1_115483334_C/A	1:115483334	A	ENSECAG00000013091	ENSECAT00000013967	Transcript	missense_variant	73	73	25	L/I	Cta/Ata	-	STRAND=1	SYMBOL=CTSH	SYMBOL_SOURCE=HGNC	HGNC_ID=HGNC:2535
1_115483346_G/C	1:115483346	C	ENSECAG00000013091	ENSECAT00000013967	Transcript	missense_variant	85	85	29	V/L	Gtc/Ctc	-	STRAND=1	SYMBOL=CTSH	SYMBOL_SOURCE=HGNC	HGNC_ID=HGNC:2535
1_115483378_C/G	1:115483378	G	ENSECAG00000013091	ENSECAT00000013967	Transcript	missense_variant	117	117	39	N/K	aaC/aaG	-	STRAND=1	SYMBOL=CTSH	SYMBOL_SOURCE=HGNC	HGNC_ID=HGNC:2535
1_115483379_A/G	1:115483379	G	ENSECAG00000013091	ENSECAT00000013967	Transcript	missense_variant	118	118	40	T/A	Act/Gct	-	STRAND=1	SYMBOL=CTSH	SYMBOL_SOURCE=HGNC	HGNC_ID=HGNC:2535
1_115483398_G/A	1:115483398	A	ENSECAG00000013091	ENSECAT00000013967	Transcript	missense_variant,splice_region_variant	137	137	46	R/K	aGa/aAa	-	STRAND=1	SYMBOL=CTSH	SYMBOL_SOURCE=HGNC	HGNC_ID=HGNC:2535
1_115525682_C/T	1:115525682	T	ENSECAG00000008091	ENSECAT00000008558	Transcript	splice_acceptor_variant	-	-	-	-	-	-	STRAND=-1	SYMBOL=MORF4L1	SYMBOL_SOURCE=HGNC	HGNC_ID=HGNC:16989
1_115527402_C/T	1:115527402	T	ENSECAG00000008091	ENSECAT00000008558	Transcript	splice_donor_variant	-	-	-	-	-	-	STRAND=-1	SYMBOL=MORF4L1	SYMBOL_SOURCE=HGNC	HGNC_ID=HGNC:16989
1_115527844_G/A	1:115527844	A	ENSECAG00000008091	ENSECAT00000008558	Transcript	missense_variant	746	746	249	A/V	gCg/gTg	-	STRAND=-1	SYMBOL=MORF4L1	SYMBOL_SOURCE=HGNC	HGNC_ID=HGNC:16989
1_115527879_A/T	1:115527879	T	ENSECAG00000008091	ENSECAT00000008558	Transcript	missense_variant	711	711	237	D/E	gaT/gaA	-	STRAND=-1	SYMBOL=MORF4L1	SYMBOL_SOURCE=HGNC	HGNC_ID=HGNC:16989
1_115527923_G/A	1:115527923	A	ENSECAG00000008091	ENSECAT00000008558	Transcript	missense_variant	667	667	223	L/F	Ctc/Ttc	-	STRAND=-1	SYMBOL=MORF4L1	SYMBOL_SOURCE=HGNC	HGNC_ID=HGNC:16989
1_115527994_C/T	1:115527994	T	ENSECAG00000008091	ENSECAT00000008558	Transcript	splice_acceptor_variant	-	-	-	-	-	-	STRAND=-1	SYMBOL=MORF4L1	SYMBOL_SOURCE=HGNC	HGNC_ID=HGNC:16989
1_115529792_T/A	1:115529792	A	ENSECAG00000008091	ENSECAT00000008558	Transcript	stop_gained	460	460	154	K/*	Aaa/Taa	-	STRAND=-1	SYMBOL=MORF4L1	SYMBOL_SOURCE=HGNC	HGNC_ID=HGNC:16989
1_115531182_C/A	1:115531182	A	ENSECAG00000008091	ENSECAT00000008558	Transcript	missense_variant	368	368	123	R/L	cGc/cTc	-	STRAND=-1	SYMBOL=MORF4L1	SYMBOL_SOURCE=HGNC	HGNC_ID=HGNC:16989
1_115541536_C/A	1:115541536	A	ENSECAG00000008091	ENSECAT00000008558	Transcript	splice_donor_variant	-	-	-	-	-	-	STRAND=-1	SYMBOL=MORF4L1	SYMBOL_SOURCE=HGNC	HGNC_ID=HGNC:16989
11_15550462_G/A	11:15550462	A	ENSECAG00000011370	ENSECAT00000012337	Transcript	splice_region_variant,synonymous_variant	227	141	47	P	ccG/ccA	-	STRAND=1	SYMBOL=SMARCD2	SYMBOL_SOURCE=HGNC	HGNC_ID=HGNC:11107
11_15557211_A/G	11:15557211	G	ENSECAG00000011370	ENSECAT00000012337	Transcript	splice_region_variant,synonymous_variant	656	570	190	T	acA/acG	-	STRAND=1	SYMBOL=SMARCD2	SYMBOL_SOURCE=HGNC	HGNC_ID=HGNC:11107
11_15573935_C/T	11:15573935	T	ENSECAG00000022684	ENSECAT00000024501	Transcript	missense_variant	2551	2551	851	G/S	Ggc/Agc	-	STRAND=-1	SYMBOL=DDX42	SYMBOL_SOURCE=HGNC	HGNC_ID=HGNC:18676
11_15573935_C/T	11:15573935	T	ENSECAG00000022684	ENSECAT00000024504	Transcript	missense_variant	2551	2551	851	G/S	Ggc/Agc	-	STRAND=-1	SYMBOL=DDX42	SYMBOL_SOURCE=HGNC	HGNC_ID=HGNC:18676
11_15574208_C/A	11:15574208	A	ENSECAG00000022684	ENSECAT00000024501	Transcript	missense_variant	2278	2278	760	A/S	Gcc/Tcc	-	STRAND=-1	SYMBOL=DDX42	SYMBOL_SOURCE=HGNC	HGNC_ID=HGNC:18676
11_15574208_C/A	11:15574208	A	ENSECAG00000022684	ENSECAT00000024504	Transcript	missense_variant	2278	2278	760	A/S	Gcc/Tcc	-	STRAND=-1	SYMBOL=DDX42	SYMBOL_SOURCE=HGNC	HGNC_ID=HGNC:18676
11_15574262_G/A	11:15574262	A	ENSECAG00000022684	ENSECAT00000024501	Transcript	missense_variant	2224	2224	742	P/S	Cca/Tca	-	STRAND=-1	SYMBOL=DDX42	SYMBOL_SOURCE=HGNC	HGNC_ID=HGNC:18676
11_15574262_G/A	11:15574262	A	ENSECAG00000022684	ENSECAT00000024504	Transcript	missense_variant	2224	2224	742	P/S	Cca/Tca	-	STRAND=-1	SYMBOL=DDX42	SYMBOL_SOURCE=HGNC	HGNC_ID=HGNC:18676
1_115643965_A/G	1:115643965	G	ENSECAG00000024651	ENSECAT00000026577	Transcript	splice_region_variant,intron_variant	-	-	-	-	-	-	STRAND=-1	SYMBOL=TBC1D2B	SYMBOL_SOURCE=HGNC	HGNC_ID=HGNC:29183
1_115656142_G/A	1:115656142	A	ENSECAG00000024651	ENSECAT00000026577	Transcript	splice_region_variant,intron_variant	-	-	-	-	-	-	STRAND=-1	SYMBOL=TBC1D2B	SYMBOL_SOURCE=HGNC	HGNC_ID=HGNC:29183
1_115665128_A/G	1:115665128	G	ENSECAG00000024651	ENSECAT00000026577	Transcript	missense_variant	1129	1067	356	L/S	tTg/tCg	-	STRAND=-1	SYMBOL=TBC1D2B	SYMBOL_SOURCE=HGNC	HGNC_ID=HGNC:29183
11_15669998_T/G	11:15669998	G	ENSECAG00000007960	ENSECAT00000008085	Transcript	missense_variant	606	362	121	V/G	gTg/gGg	-	STRAND=1	SYMBOL=LIMD2	SYMBOL_SOURCE=HGNC	HGNC_ID=HGNC:28142
11_15678019_T/G	11:15678019	G	ENSECAG00000008917	ENSECAT00000009380	Transcript	missense_variant,splice_region_variant	1300	1300	434	K/Q	Aag/Cag	-	STRAND=-1	SYMBOL=MAP3K3	SYMBOL_SOURCE=HGNC	HGNC_ID=HGNC:6855
11_15678019_T/G	11:15678019	G	ENSECAG00000008917	ENSECAT00000009384	Transcript	missense_variant,splice_region_variant	1207	1207	403	K/Q	Aag/Cag	-	STRAND=-1	SYMBOL=MAP3K3	SYMBOL_SOURCE=HGNC	HGNC_ID=HGNC:6855
11_15751131_C/T	11:15751131	T	ENSECAG00000014598	ENSECAT00000015308	Transcript	missense_variant	37	14	5	G/D	gGc/gAc	-	STRAND=-1	SYMBOL=TACO1	SYMBOL_SOURCE=HGNC	HGNC_ID=HGNC:24316
11_15788152_T/G	11:15788152	G	ENSECAG00000021772	ENSECAT00000023265	Transcript	missense_variant	2475	2468	823	E/A	gAg/gCg	-	STRAND=-1	SYMBOL=KCNH6	SYMBOL_SOURCE=HGNC	HGNC_ID=HGNC:18862
1_115803172_G/A	1:115803172	A	ENSECAG00000015278	ENSECAT00000016292	Transcript	splice_region_variant,intron_variant	-	-	-	-	-	-	STRAND=1	SYMBOL=IDH3A	SYMBOL_SOURCE=HGNC	HGNC_ID=HGNC:5384
11_15818463_T/C	11:15818463	C	ENSECAG00000024326	ENSECAT00000026194	Transcript	missense_variant	1160	1160	387	D/G	gAc/gGc	-	STRAND=-1
11_15821413_T/C	11:15821413	C	ENSECAG00000024326	ENSECAT00000026194	Transcript	missense_variant	71	71	24	H/R	cAt/cGt	-	STRAND=-1
11_15838070_T/G	11:15838070	G	ENSECAG00000012910	ENSECAT00000014561	Transcript	missense_variant	2516	2516	839	D/A	gAc/gCc	-	STRAND=-1	SYMBOL=ACE	SYMBOL_SOURCE=Uniprot_gn
11_1587154_A/C	11:1587154	C	ENSECAG00000012622	ENSECAT00000013577	Transcript	missense_variant	1763	1763	588	H/P	cAc/cCc	-	STRAND=1	SYMBOL=NPLOC4	SYMBOL_SOURCE=HGNC	HGNC_ID=HGNC:18261
11_1593241_A/T	11:1593241	T	ENSECAG00000002876	ENSECAT00000003148	Transcript	missense_variant	94	94	32	M/L	Atg/Ttg	-	STRAND=1	SYMBOL=C17orf70	SYMBOL_SOURCE=HGNC	HGNC_ID=HGNC:26171
11_1593241_A/T	11:1593241	T	ENSECAG00000002876	ENSECAT00000003321	Transcript	missense_variant	94	94	32	M/L	Atg/Ttg	-	STRAND=1	SYMBOL=C17orf70	SYMBOL_SOURCE=HGNC	HGNC_ID=HGNC:26171
11_1594755_T/G	11:1594755	G	ENSECAG00000002876	ENSECAT00000003148	Transcript	missense_variant	746	746	249	V/G	gTg/gGg	-	STRAND=1	SYMBOL=C17orf70	SYMBOL_SOURCE=HGNC	HGNC_ID=HGNC:26171
11_1594755_T/G	11:1594755	G	ENSECAG00000002876	ENSECAT00000003321	Transcript	missense_variant	737	737	246	V/G	gTg/gGg	-	STRAND=1	SYMBOL=C17orf70	SYMBOL_SOURCE=HGNC	HGNC_ID=HGNC:26171
1_116114751_C/G	1:116114751	G	ENSECAG00000007552	ENSECAT00000007647	Transcript	missense_variant	67	61	21	Q/E	Caa/Gaa	-	STRAND=1	SYMBOL=HYKK	SYMBOL_SOURCE=HGNC	HGNC_ID=HGNC:34403
1_116116193_C/A	1:116116193	A	ENSECAG00000007552	ENSECAT00000007647	Transcript	missense_variant	427	421	141	P/T	Ccc/Acc	-	STRAND=1	SYMBOL=HYKK	SYMBOL_SOURCE=HGNC	HGNC_ID=HGNC:34403
1_116137785_A/G	1:116137785	G	ENSECAG00000007552	ENSECAT00000007647	Transcript	missense_variant	727	721	241	K/E	Aag/Gag	-	STRAND=1	SYMBOL=HYKK	SYMBOL_SOURCE=HGNC	HGNC_ID=HGNC:34403
1_116240719_G/T	1:116240719	T	ENSECAG00000000659	ENSECAT00000000670	Transcript	missense_variant	532	505	169	L/I	Ctc/Atc	-	STRAND=-1	SYMBOL=CHRNB4	SYMBOL_SOURCE=HGNC	HGNC_ID=HGNC:1964
1_116434148_C/T	1:116434148	T	ENSECAG00000006410	ENSECAT00000006704	Transcript	splice_region_variant,intron_variant	-	-	-	-	-	-	STRAND=1
11_16444592_A/G	11:16444592	G	ENSECAG00000000705	ENSECAT00000000881	Transcript	missense_variant	576	454	152	M/V	Atg/Gtg	-	STRAND=1	SYMBOL=MARCH10	SYMBOL_SOURCE=HGNC	HGNC_ID=HGNC:26655
11_16444592_A/G	11:16444592	G	ENSECAG00000000705	ENSECAT00000000932	Transcript	missense_variant	576	454	152	M/V	Atg/Gtg	-	STRAND=1	SYMBOL=MARCH10	SYMBOL_SOURCE=HGNC	HGNC_ID=HGNC:26655
11_16450966_G/A	11:16450966	A	ENSECAG00000000705	ENSECAT00000000881	Transcript	missense_variant	1660	1538	513	R/H	cGt/cAt	-	STRAND=1	SYMBOL=MARCH10	SYMBOL_SOURCE=HGNC	HGNC_ID=HGNC:26655
11_16450966_G/A	11:16450966	A	ENSECAG00000000705	ENSECAT00000000932	Transcript	missense_variant	1672	1550	517	R/H	cGt/cAt	-	STRAND=1	SYMBOL=MARCH10	SYMBOL_SOURCE=HGNC	HGNC_ID=HGNC:26655
1_116468102_T/C	1:116468102	C	ENSECAG00000017652	ENSECAT00000018602	Transcript	splice_region_variant,non_coding_transcript_exon_variant,non_coding_transcript_variant	133	-	-	-	-	-	STRAND=-1
11_16489616_T/C	11:16489616	C	ENSECAG00000012627	ENSECAT00000013590	Transcript	splice_region_variant,synonymous_variant	3219	3219	1073	T	acA/acG	-	STRAND=-1	SYMBOL=MRC2	SYMBOL_SOURCE=HGNC	HGNC_ID=HGNC:16875
11_16501526_A/C	11:16501526	C	ENSECAG00000012627	ENSECAT00000013590	Transcript	splice_donor_variant	-	-	-	-	-	-	STRAND=-1	SYMBOL=MRC2	SYMBOL_SOURCE=HGNC	HGNC_ID=HGNC:16875
11_166005_G/A	11:166005	A	ENSECAG00000007738	ENSECAT00000007844	Transcript	missense_variant	81	80	27	G/D	gGc/gAc	-	STRAND=1	SYMBOL=B3GNTL1	SYMBOL_SOURCE=HGNC	HGNC_ID=HGNC:21727
11_16710569_T/G	11:16710569	G	ENSECAG00000008824	ENSECAT00000009084	Transcript	missense_variant	821	821	274	N/T	aAt/aCt	-	STRAND=-1	SYMBOL=EFCAB3	SYMBOL_SOURCE=HGNC	HGNC_ID=HGNC:26379
11_16710628_C/T	11:16710628	T	ENSECAG00000008824	ENSECAT00000009084	Transcript	missense_variant	762	762	254	M/I	atG/atA	-	STRAND=-1	SYMBOL=EFCAB3	SYMBOL_SOURCE=HGNC	HGNC_ID=HGNC:26379
1_116789230_C/T	1:116789230	T	ENSECAG00000002611	ENSECAT00000002794	Transcript	missense_variant	96	95	32	R/K	aGa/aAa	-	STRAND=-1	SYMBOL=ETFA	SYMBOL_SOURCE=HGNC	HGNC_ID=HGNC:3481
1_117106725_G/C	1:117106725	C	ENSECAG00000017009	ENSECAT00000017879	Transcript	splice_region_variant,non_coding_transcript_exon_variant,non_coding_transcript_variant	446	-	-	-	-	-	STRAND=-1
11_17353814_C/A	11:17353814	A	ENSECAG00000009635	ENSECAT00000010389	Transcript	splice_region_variant,synonymous_variant	2161	2034	678	V	gtC/gtA	-	STRAND=1	SYMBOL=CDC27	SYMBOL_SOURCE=HGNC	HGNC_ID=HGNC:1728
11_17377914_G/A	11:17377914	A	ENSECAG00000002391	ENSECAT00000002226	Transcript	missense_variant	209	209	70	R/H	cGt/cAt	-	STRAND=1
1_117451744_G/T	1:117451744	T	ENSECAG00000002988	ENSECAT00000003908	Transcript	missense_variant	1128	685	229	A/S	Gcc/Tcc	-	STRAND=1	SYMBOL=PSTPIP1	SYMBOL_SOURCE=HGNC	HGNC_ID=HGNC:9580
1_117451744_G/T	1:117451744	T	ENSECAG00000002988	ENSECAT00000003925	Transcript	missense_variant	1128	685	229	A/S	Gcc/Tcc	-	STRAND=1	SYMBOL=PSTPIP1	SYMBOL_SOURCE=HGNC	HGNC_ID=HGNC:9580
1_117511774_C/T	1:117511774	T	ENSECAG00000022091	ENSECAT00000023511	Transcript	splice_donor_variant	-	-	-	-	-	-	STRAND=-1
1_117511784_T/G	1:117511784	G	ENSECAG00000022091	ENSECAT00000023511	Transcript	missense_variant	94	94	32	K/Q	Aaa/Caa	-	STRAND=-1
1_117547916_C/T	1:117547916	T	ENSECAG00000022321	ENSECAT00000023796	Transcript	missense_variant	4361	4264	1422	V/M	Gtg/Atg	-	STRAND=-1
1_117547936_A/G	1:117547936	G	ENSECAG00000022321	ENSECAT00000023796	Transcript	missense_variant	4341	4244	1415	M/T	aTg/aCg	-	STRAND=-1
1_117547940_C/T	1:117547940	T	ENSECAG00000022321	ENSECAT00000023796	Transcript	missense_variant	4337	4240	1414	E/K	Gaa/Aaa	-	STRAND=-1
1_117601374_G/A	1:117601374	A	ENSECAG00000022321	ENSECAT00000023796	Transcript	missense_variant	2835	2738	913	A/V	gCa/gTa	-	STRAND=-1
1_117602635_C/T	1:117602635	T	ENSECAG00000022321	ENSECAT00000023796	Transcript	missense_variant	1574	1477	493	V/I	Gtt/Att	-	STRAND=-1
1_117602808_C/T	1:117602808	T	ENSECAG00000022321	ENSECAT00000023796	Transcript	missense_variant	1401	1304	435	R/Q	cGa/cAa	-	STRAND=-1
1_117603795_C/T	1:117603795	T	ENSECAG00000022321	ENSECAT00000023796	Transcript	missense_variant	414	317	106	R/Q	cGa/cAa	-	STRAND=-1
11_17628452_C/T	11:17628452	T	ENSECAG00000001205	ENSECAT00000003582	Transcript	missense_variant	14	14	5	R/H	cGc/cAc	-	STRAND=-1	SYMBOL=MAPT	SYMBOL_SOURCE=HGNC	HGNC_ID=HGNC:6893
11_17628452_C/T	11:17628452	T	ENSECAG00000001205	ENSECAT00000003669	Transcript	missense_variant	14	14	5	R/H	cGc/cAc	-	STRAND=-1	SYMBOL=MAPT	SYMBOL_SOURCE=HGNC	HGNC_ID=HGNC:6893
11_17628452_C/T	11:17628452	T	ENSECAG00000001205	ENSECAT00000003708	Transcript	missense_variant	14	14	5	R/H	cGc/cAc	-	STRAND=-1	SYMBOL=MAPT	SYMBOL_SOURCE=HGNC	HGNC_ID=HGNC:6893
11_17628452_C/T	11:17628452	T	ENSECAG00000001205	ENSECAT00000003789	Transcript	missense_variant	14	14	5	R/H	cGc/cAc	-	STRAND=-1	SYMBOL=MAPT	SYMBOL_SOURCE=HGNC	HGNC_ID=HGNC:6893
1_117636865_C/G	1:117636865	G	ENSECAG00000005566	ENSECAT00000005473	Transcript	missense_variant	136	136	46	R/G	Cgg/Ggg	-	STRAND=1
1_117636913_G/A	1:117636913	A	ENSECAG00000005566	ENSECAT00000005473	Transcript	missense_variant	184	184	62	D/N	Gat/Aat	-	STRAND=1
1_117636929_A/C	1:117636929	C	ENSECAG00000005566	ENSECAT00000005473	Transcript	missense_variant	200	200	67	N/T	aAc/aCc	-	STRAND=1
11_17734941_G/A	11:17734941	A	ENSECAG00000019389	ENSECAT00000021289	Transcript	splice_region_variant,intron_variant	-	-	-	-	-	-	STRAND=-1	SYMBOL=CRHR1	SYMBOL_SOURCE=HGNC	HGNC_ID=HGNC:2357
1_118041366_C/T	1:118041366	T	ENSECAG00000005701	ENSECAT00000005689	Transcript	missense_variant	1399	955	319	V/M	Gtg/Atg	-	STRAND=-1	SYMBOL=LINGO1	SYMBOL_SOURCE=HGNC	HGNC_ID=HGNC:21205
11_18267851_T/C	11:18267851	C	ENSECAG00000022453	ENSECAT00000024198	Transcript	splice_region_variant,intron_variant	-	-	-	-	-	-	STRAND=1	SYMBOL=LRRC37B	SYMBOL_SOURCE=HGNC	HGNC_ID=HGNC:29070
11_18267851_T/C	11:18267851	C	ENSECAG00000022453	ENSECAT00000024333	Transcript	missense_variant	1247	1247	416	I/T	aTc/aCc	-	STRAND=1	SYMBOL=LRRC37B	SYMBOL_SOURCE=HGNC	HGNC_ID=HGNC:29070
11_18268441_T/G	11:18268441	G	ENSECAG00000022453	ENSECAT00000024198	Transcript	missense_variant	1996	1996	666	F/V	Ttt/Gtt	-	STRAND=1	SYMBOL=LRRC37B	SYMBOL_SOURCE=HGNC	HGNC_ID=HGNC:29070
11_18268495_G/A	11:18268495	A	ENSECAG00000022453	ENSECAT00000024198	Transcript	missense_variant	2050	2050	684	V/M	Gtg/Atg	-	STRAND=1	SYMBOL=LRRC37B	SYMBOL_SOURCE=HGNC	HGNC_ID=HGNC:29070
1_118292353_G/A	1:118292353	A	ENSECAG00000008694	ENSECAT00000008843	Transcript	missense_variant	762	698	233	T/M	aCg/aTg	-	STRAND=-1	SYMBOL=ODF3L1	SYMBOL_SOURCE=HGNC	HGNC_ID=HGNC:28735
1_118326563_A/C	1:118326563	C	ENSECAG00000010692	ENSECAT00000011131	Transcript	missense_variant	857	857	286	Y/S	tAc/tCc	-	STRAND=1	SYMBOL=CSPG4	SYMBOL_SOURCE=HGNC	HGNC_ID=HGNC:2466
1_118330889_G/A	1:118330889	A	ENSECAG00000010692	ENSECAT00000011131	Transcript	missense_variant	4012	4012	1338	V/I	Gtc/Atc	-	STRAND=1	SYMBOL=CSPG4	SYMBOL_SOURCE=HGNC	HGNC_ID=HGNC:2466
11_18340264_G/A	11:18340264	A	ENSECAG00000025023	ENSECAT00000027021	Transcript	missense_variant	1033	991	331	E/K	Gaa/Aaa	-	STRAND=1	SYMBOL=PLEKHM1	SYMBOL_SOURCE=HGNC	HGNC_ID=HGNC:29017
11_18340325_G/A	11:18340325	A	ENSECAG00000025023	ENSECAT00000027021	Transcript	missense_variant	1094	1052	351	R/H	cGc/cAc	-	STRAND=1	SYMBOL=PLEKHM1	SYMBOL_SOURCE=HGNC	HGNC_ID=HGNC:29017
11_18340483_A/G	11:18340483	G	ENSECAG00000025023	ENSECAT00000027021	Transcript	missense_variant	1252	1210	404	S/G	Agc/Ggc	-	STRAND=1	SYMBOL=PLEKHM1	SYMBOL_SOURCE=HGNC	HGNC_ID=HGNC:29017
11_18353889_C/A	11:18353889	A	ENSECAG00000025023	ENSECAT00000027021	Transcript	missense_variant	2153	2111	704	T/N	aCc/aAc	-	STRAND=1	SYMBOL=PLEKHM1	SYMBOL_SOURCE=HGNC	HGNC_ID=HGNC:29017
1_118389525_T/C	1:118389525	C	ENSECAG00000017726	ENSECAT00000018841	Transcript	missense_variant	377	377	126	M/T	aTg/aCg	-	STRAND=1	SYMBOL=SNUPN	SYMBOL_SOURCE=HGNC	HGNC_ID=HGNC:14245
1_118399049_C/A	1:118399049	A	ENSECAG00000017726	ENSECAT00000018812	Transcript	missense_variant	1049	1049	350	P/H	cCc/cAc	-	STRAND=1	SYMBOL=SNUPN	SYMBOL_SOURCE=HGNC	HGNC_ID=HGNC:14245
1_118399049_C/A	1:118399049	A	ENSECAG00000017726	ENSECAT00000018841	Transcript	missense_variant	1040	1040	347	P/H	cCc/cAc	-	STRAND=1	SYMBOL=SNUPN	SYMBOL_SOURCE=HGNC	HGNC_ID=HGNC:14245
11_18492023_G/A	11:18492023	A	ENSECAG00000014800	ENSECAT00000015608	Transcript	missense_variant	2354	2294	765	S/N	aGc/aAc	-	STRAND=1	SYMBOL=MAP3K14	SYMBOL_SOURCE=HGNC	HGNC_ID=HGNC:6853
11_18492023_G/A	11:18492023	A	ENSECAG00000014800	ENSECAT00000015646	Transcript	missense_variant	2306	2246	749	S/N	aGc/aAc	-	STRAND=1	SYMBOL=MAP3K14	SYMBOL_SOURCE=HGNC	HGNC_ID=HGNC:6853
1_11850260_T/C	1:11850260	C	ENSECAG00000019673	ENSECAT00000021492	Transcript	missense_variant	1465	1333	445	I/V	Att/Gtt	-	STRAND=-1	SYMBOL=WDR11	SYMBOL_SOURCE=HGNC	HGNC_ID=HGNC:13831
1_11850260_T/C	1:11850260	C	ENSECAG00000019673	ENSECAT00000021574	Transcript	missense_variant	1468	1336	446	I/V	Att/Gtt	-	STRAND=-1	SYMBOL=WDR11	SYMBOL_SOURCE=HGNC	HGNC_ID=HGNC:13831
11_18506100_G/C	11:18506100	C	ENSECAG00000021336	ENSECAT00000022685	Transcript	missense_variant	846	846	282	E/D	gaG/gaC	-	STRAND=1	SYMBOL=SPATA32	SYMBOL_SOURCE=HGNC	HGNC_ID=HGNC:26349
11_18509095_T/G	11:18509095	G	ENSECAG00000021549	ENSECAT00000022953	Transcript	missense_variant	271	271	91	S/A	Tct/Gct	-	STRAND=1
11_18511456_C/A	11:18511456	A	ENSECAG00000021549	ENSECAT00000022953	Transcript	missense_variant	893	893	298	P/Q	cCa/cAa	-	STRAND=1
11_18516375_G/C	11:18516375	C	ENSECAG00000022527	ENSECAT00000024649	Transcript	missense_variant	2117	2117	706	T/S	aCc/aGc	-	STRAND=-1	SYMBOL=FMNL1	SYMBOL_SOURCE=HGNC	HGNC_ID=HGNC:1212
11_18516375_G/C	11:18516375	C	ENSECAG00000022527	ENSECAT00000024666	Transcript	missense_variant	2102	2102	701	T/S	aCc/aGc	-	STRAND=-1	SYMBOL=FMNL1	SYMBOL_SOURCE=HGNC	HGNC_ID=HGNC:1212
11_18516390_A/G	11:18516390	G	ENSECAG00000022527	ENSECAT00000024649	Transcript	missense_variant	2102	2102	701	V/A	gTg/gCg	-	STRAND=-1	SYMBOL=FMNL1	SYMBOL_SOURCE=HGNC	HGNC_ID=HGNC:1212
11_18516390_A/G	11:18516390	G	ENSECAG00000022527	ENSECAT00000024666	Transcript	missense_variant	2087	2087	696	V/A	gTg/gCg	-	STRAND=-1	SYMBOL=FMNL1	SYMBOL_SOURCE=HGNC	HGNC_ID=HGNC:1212
1_118587169_G/A	1:118587169	A	ENSECAG00000000925	ENSECAT00000001353	Transcript	missense_variant	140	100	34	R/C	Cgc/Tgc	-	STRAND=-1	SYMBOL=NEIL1	SYMBOL_SOURCE=HGNC	HGNC_ID=HGNC:18448
11_18601297_A/C	11:18601297	C	ENSECAG00000020338	ENSECAT00000022247	Transcript	missense_variant	857	857	286	D/A	gAc/gCc	-	STRAND=1	SYMBOL=PLCD3	SYMBOL_SOURCE=HGNC	HGNC_ID=HGNC:9061
1_118643462_C/T	1:118643462	T	ENSECAG00000017739	ENSECAT00000018735	Transcript	missense_variant	1314	1314	438	M/I	atG/atA	-	STRAND=-1	SYMBOL=C15orf39	SYMBOL_SOURCE=HGNC	HGNC_ID=HGNC:24497
1_118644350_G/A	1:118644350	A	ENSECAG00000017739	ENSECAT00000018735	Transcript	missense_variant	430	430	144	P/S	Cct/Tct	-	STRAND=-1	SYMBOL=C15orf39	SYMBOL_SOURCE=HGNC	HGNC_ID=HGNC:24497
11_18737184_C/T	11:18737184	T	ENSECAG00000023019	ENSECAT00000024673	Transcript	missense_variant	1259	1259	420	A/V	gCc/gTc	-	STRAND=1	SYMBOL=KIF18B	SYMBOL_SOURCE=HGNC	HGNC_ID=HGNC:27102
11_18737489_G/A	11:18737489	A	ENSECAG00000023019	ENSECAT00000024662	Transcript	missense_variant	1262	1262	421	R/H	cGc/cAc	-	STRAND=1	SYMBOL=KIF18B	SYMBOL_SOURCE=HGNC	HGNC_ID=HGNC:27102
11_1874147_C/T	11:1874147	T	ENSECAG00000013118	ENSECAT00000014077	Transcript	missense_variant	2930	2930	977	A/V	gCg/gTg	-	STRAND=1	SYMBOL=SLC38A10	SYMBOL_SOURCE=HGNC	HGNC_ID=HGNC:28237
11_1874147_C/T	11:1874147	T	ENSECAG00000013118	ENSECAT00000014079	Transcript	missense_variant	2906	2906	969	A/V	gCg/gTg	-	STRAND=1	SYMBOL=SLC38A10	SYMBOL_SOURCE=HGNC	HGNC_ID=HGNC:28237
11_18741631_G/A	11:18741631	A	ENSECAG00000023019	ENSECAT00000024662	Transcript	missense_variant	2177	2177	726	G/D	gGt/gAt	-	STRAND=1	SYMBOL=KIF18B	SYMBOL_SOURCE=HGNC	HGNC_ID=HGNC:27102
11_18741631_G/A	11:18741631	A	ENSECAG00000023019	ENSECAT00000024673	Transcript	missense_variant	2186	2186	729	G/D	gGt/gAt	-	STRAND=1	SYMBOL=KIF18B	SYMBOL_SOURCE=HGNC	HGNC_ID=HGNC:27102
11_18742633_C/T	11:18742633	T	ENSECAG00000023019	ENSECAT00000024662	Transcript	splice_region_variant,intron_variant	-	-	-	-	-	-	STRAND=1	SYMBOL=KIF18B	SYMBOL_SOURCE=HGNC	HGNC_ID=HGNC:27102
11_18742690_T/C	11:18742690	C	ENSECAG00000023019	ENSECAT00000024662	Transcript	missense_variant	2302	2302	768	S/P	Tct/Cct	-	STRAND=1	SYMBOL=KIF18B	SYMBOL_SOURCE=HGNC	HGNC_ID=HGNC:27102
11_18753894_C/T	11:18753894	T	ENSECAG00000010023	ENSECAT00000010816	Transcript	missense_variant	669	655	219	L/F	Ctc/Ttc	-	STRAND=1	SYMBOL=GFAP	SYMBOL_SOURCE=Uniprot_gn
11_18761381_T/C	11:18761381	C	ENSECAG00000000941	ENSECAT00000000773	Transcript	missense_variant	1187	1187	396	H/R	cAc/cGc	-	STRAND=-1
11_18764735_C/A	11:18764735	A	ENSECAG00000016904	ENSECAT00000017792	Transcript	splice_region_variant,intron_variant	-	-	-	-	-	-	STRAND=-1
11_18765523_T/C	11:18765523	C	ENSECAG00000016904	ENSECAT00000017792	Transcript	missense_variant	192	113	38	E/G	gAa/gGa	-	STRAND=-1
11_1884537_A/G	11:1884537	G	ENSECAG00000024720	ENSECAT00000026666	Transcript	missense_variant	185	185	62	H/R	cAc/cGc	-	STRAND=1	SYMBOL=ENTHD2	SYMBOL_SOURCE=HGNC	HGNC_ID=HGNC:26458
11_1889605_C/T	11:1889605	T	ENSECAG00000024720	ENSECAT00000026666	Transcript	missense_variant	740	740	247	P/L	cCc/cTc	-	STRAND=1	SYMBOL=ENTHD2	SYMBOL_SOURCE=HGNC	HGNC_ID=HGNC:26458
11_1889875_A/C	11:1889875	C	ENSECAG00000024720	ENSECAT00000026666	Transcript	missense_variant	874	874	292	T/P	Acc/Ccc	-	STRAND=1	SYMBOL=ENTHD2	SYMBOL_SOURCE=HGNC	HGNC_ID=HGNC:26458
11_18915749_G/A	11:18915749	A	ENSECAG00000015218	ENSECAT00000015923	Transcript	missense_variant	406	406	136	R/W	Cgg/Tgg	-	STRAND=-1	SYMBOL=DBF4B	SYMBOL_SOURCE=HGNC	HGNC_ID=HGNC:17883
11_18915770_C/T	11:18915770	T	ENSECAG00000015218	ENSECAT00000015923	Transcript	missense_variant,splice_region_variant	385	385	129	G/R	Ggg/Agg	-	STRAND=-1	SYMBOL=DBF4B	SYMBOL_SOURCE=HGNC	HGNC_ID=HGNC:17883
1_118949799_G/A	1:118949799	A	ENSECAG00000013581	ENSECAT00000014515	Transcript	splice_region_variant,synonymous_variant	240	240	80	P	ccC/ccT	-	STRAND=-1	SYMBOL=CSK	SYMBOL_SOURCE=HGNC	HGNC_ID=HGNC:2444
11_18957737_A/G	11:18957737	G	ENSECAG00000016844	ENSECAT00000017724	Transcript	missense_variant	2723	2723	908	I/T	aTa/aCa	-	STRAND=-1	SYMBOL=C17orf104	SYMBOL_SOURCE=HGNC	HGNC_ID=HGNC:26670
11_18962647_G/A	11:18962647	A	ENSECAG00000016844	ENSECAT00000017724	Transcript	missense_variant	1754	1754	585	A/V	gCt/gTt	-	STRAND=-1	SYMBOL=C17orf104	SYMBOL_SOURCE=HGNC	HGNC_ID=HGNC:26670
1_118993467_C/T	1:118993467	T	ENSECAG00000008153	ENSECAT00000009040	Transcript	missense_variant	24	12	4	M/I	atG/atA	-	STRAND=-1	SYMBOL=CYP1A2	SYMBOL_SOURCE=HGNC	HGNC_ID=HGNC:2596
1_119015364_G/T	1:119015364	T	ENSECAG00000013817	ENSECAT00000015233	Transcript	missense_variant	74	74	25	C/F	tGt/tTt	-	STRAND=1	SYMBOL=CYP1A1	SYMBOL_SOURCE=HGNC	HGNC_ID=HGNC:2595
1_119016113_A/T	1:119016113	T	ENSECAG00000013817	ENSECAT00000015233	Transcript	missense_variant	823	823	275	N/Y	Aac/Tac	-	STRAND=1	SYMBOL=CYP1A1	SYMBOL_SOURCE=HGNC	HGNC_ID=HGNC:2595
1_119017860_C/T	1:119017860	T	ENSECAG00000013817	ENSECAT00000015233	Transcript	missense_variant	1549	1549	517	P/S	Cct/Tct	-	STRAND=1	SYMBOL=CYP1A1	SYMBOL_SOURCE=HGNC	HGNC_ID=HGNC:2595
11_19035451_T/A	11:19035451	A	ENSECAG00000017678	ENSECAT00000018635	Transcript	missense_variant	737	737	246	Y/F	tAc/tTc	-	STRAND=-1	SYMBOL=FZD2	SYMBOL_SOURCE=HGNC	HGNC_ID=HGNC:4040
11_1907671_G/T	11:1907671	T	ENSECAG00000007579	ENSECAT00000008159	Transcript	missense_variant	165	165	55	R/S	agG/agT	-	STRAND=1	SYMBOL=CEP131	SYMBOL_SOURCE=HGNC	HGNC_ID=HGNC:29511
1_119106527_C/T	1:119106527	T	ENSECAG00000022269	ENSECAT00000024012	Transcript	missense_variant	1453	1453	485	G/R	Ggg/Agg	-	STRAND=-1	SYMBOL=CLK3	SYMBOL_SOURCE=HGNC	HGNC_ID=HGNC:2071
1_119146181_A/G	1:119146181	G	ENSECAG00000013123	ENSECAT00000013672	Transcript	splice_donor_variant	-	-	-	-	-	-	STRAND=-1	SYMBOL=ARID3B	SYMBOL_SOURCE=HGNC	HGNC_ID=HGNC:14350
11_1918556_A/G	11:1918556	G	ENSECAG00000007579	ENSECAT00000008159	Transcript	missense_variant	1829	1829	610	Q/R	cAg/cGg	-	STRAND=1	SYMBOL=CEP131	SYMBOL_SOURCE=HGNC	HGNC_ID=HGNC:29511
1_119186922_C/T	1:119186922	T	ENSECAG00000013123	ENSECAT00000013672	Transcript	missense_variant	605	526	176	A/T	Gca/Aca	-	STRAND=-1	SYMBOL=ARID3B	SYMBOL_SOURCE=HGNC	HGNC_ID=HGNC:14350
11_19190521_G/C	11:19190521	C	ENSECAG00000019870	ENSECAT00000022080	Transcript	missense_variant	2235	2235	745	L/F	ttG/ttC	-	STRAND=1	SYMBOL=ITGA2B	SYMBOL_SOURCE=HGNC	HGNC_ID=HGNC:6138
11_19190521_G/C	11:19190521	C	ENSECAG00000019870	ENSECAT00000022227	Transcript	missense_variant	2217	2217	739	L/F	ttG/ttC	-	STRAND=1	SYMBOL=ITGA2B	SYMBOL_SOURCE=HGNC	HGNC_ID=HGNC:6138
11_19190521_G/C	11:19190521	C	ENSECAG00000019870	ENSECAT00000022348	Transcript	missense_variant	2214	2214	738	L/F	ttG/ttC	-	STRAND=1	SYMBOL=ITGA2B	SYMBOL_SOURCE=HGNC	HGNC_ID=HGNC:6138
11_19192471_C/G	11:19192471	G	ENSECAG00000019870	ENSECAT00000022080	Transcript	splice_region_variant,intron_variant	-	-	-	-	-	-	STRAND=1	SYMBOL=ITGA2B	SYMBOL_SOURCE=HGNC	HGNC_ID=HGNC:6138
11_19192471_C/G	11:19192471	G	ENSECAG00000019870	ENSECAT00000022227	Transcript	splice_region_variant,intron_variant	-	-	-	-	-	-	STRAND=1	SYMBOL=ITGA2B	SYMBOL_SOURCE=HGNC	HGNC_ID=HGNC:6138
11_19192471_C/G	11:19192471	G	ENSECAG00000019870	ENSECAT00000022348	Transcript	splice_region_variant,intron_variant	-	-	-	-	-	-	STRAND=1	SYMBOL=ITGA2B	SYMBOL_SOURCE=HGNC	HGNC_ID=HGNC:6138
11_19208312_G/A	11:19208312	A	ENSECAG00000018046	ENSECAT00000019589	Transcript	missense_variant	1361	1361	454	T/M	aCg/aTg	-	STRAND=-1	SYMBOL=GRN	SYMBOL_SOURCE=HGNC	HGNC_ID=HGNC:4601
11_19208312_G/A	11:19208312	A	ENSECAG00000018046	ENSECAT00000019672	Transcript	missense_variant	1400	1322	441	T/M	aCg/aTg	-	STRAND=-1	SYMBOL=GRN	SYMBOL_SOURCE=HGNC	HGNC_ID=HGNC:4601
11_19273975_A/C	11:19273975	C	ENSECAG00000000527	ENSECAT00000002131	Transcript	missense_variant	658	503	168	D/A	gAc/gCc	-	STRAND=1	SYMBOL=SLC4A1	SYMBOL_SOURCE=EntrezGene
11_19279393_T/C	11:19279393	C	ENSECAG00000000527	ENSECAT00000002131	Transcript	missense_variant	1897	1742	581	I/T	aTc/aCc	-	STRAND=1	SYMBOL=SLC4A1	SYMBOL_SOURCE=EntrezGene
11_19282742_T/G	11:19282742	G	ENSECAG00000000527	ENSECAT00000002131	Transcript	missense_variant	2770	2615	872	V/G	gTg/gGg	-	STRAND=1	SYMBOL=SLC4A1	SYMBOL_SOURCE=EntrezGene
1_119294817_G/A	1:119294817	A	ENSECAG00000000173	ENSECAT00000000230	Transcript	missense_variant	874	874	292	A/T	Gcc/Acc	-	STRAND=1	SYMBOL=SEMA7A	SYMBOL_SOURCE=HGNC	HGNC_ID=HGNC:10741
11_19316303_A/T	11:19316303	T	ENSECAG00000019162	ENSECAT00000020792	Transcript	missense_variant	1381	1381	461	T/S	Acg/Tcg	-	STRAND=1	SYMBOL=UBTF	SYMBOL_SOURCE=HGNC	HGNC_ID=HGNC:12511
11_19358781_A/T	11:19358781	T	ENSECAG00000020919	ENSECAT00000022223	Transcript	missense_variant	1751	1750	584	F/I	Ttc/Atc	-	STRAND=-1	SYMBOL=C17orf53	SYMBOL_SOURCE=HGNC	HGNC_ID=HGNC:28460
11_19412703_C/T	11:19412703	T	ENSECAG00000021398	ENSECAT00000023583	Transcript	splice_region_variant,intron_variant	-	-	-	-	-	-	STRAND=1	SYMBOL=HDAC5	SYMBOL_SOURCE=HGNC	HGNC_ID=HGNC:14068
11_19412703_C/T	11:19412703	T	ENSECAG00000021398	ENSECAT00000023614	Transcript	splice_region_variant,intron_variant	-	-	-	-	-	-	STRAND=1	SYMBOL=HDAC5	SYMBOL_SOURCE=HGNC	HGNC_ID=HGNC:14068
1_119506910_C/T	1:119506910	T	ENSECAG00000003606	ENSECAT00000003484	Transcript	missense_variant	902	902	301	R/Q	cGg/cAg	-	STRAND=-1	SYMBOL=ISLR	SYMBOL_SOURCE=HGNC	HGNC_ID=HGNC:6133
1_119507783_G/A	1:119507783	A	ENSECAG00000003606	ENSECAT00000003484	Transcript	missense_variant	29	29	10	A/V	gCg/gTg	-	STRAND=-1	SYMBOL=ISLR	SYMBOL_SOURCE=HGNC	HGNC_ID=HGNC:6133
11_19536753_C/T	11:19536753	T	ENSECAG00000016483	ENSECAT00000017418	Transcript	missense_variant	338	338	113	T/M	aCg/aTg	-	STRAND=1	SYMBOL=MPP2	SYMBOL_SOURCE=HGNC	HGNC_ID=HGNC:7220
1_119544903_A/G	1:119544903	G	ENSECAG00000004443	ENSECAT00000004350	Transcript	missense_variant	38	38	13	L/P	cTg/cCg	-	STRAND=-1	SYMBOL=ISLR2	SYMBOL_SOURCE=HGNC	HGNC_ID=HGNC:29286
1_119564047_T/G	1:119564047	G	ENSECAG00000004617	ENSECAT00000006078	Transcript	missense_variant	2125	2125	709	T/P	Acc/Ccc	-	STRAND=-1	SYMBOL=PML	SYMBOL_SOURCE=HGNC	HGNC_ID=HGNC:9113
1_119582842_C/T	1:119582842	T	ENSECAG00000004617	ENSECAT00000006078	Transcript	missense_variant	1246	1246	416	V/I	Gtt/Att	-	STRAND=-1	SYMBOL=PML	SYMBOL_SOURCE=HGNC	HGNC_ID=HGNC:9113
1_119605999_T/C	1:119605999	C	ENSECAG00000004617	ENSECAT00000006078	Transcript	missense_variant	538	538	180	S/G	Agc/Ggc	-	STRAND=-1	SYMBOL=PML	SYMBOL_SOURCE=HGNC	HGNC_ID=HGNC:9113
1_119606092_C/A	1:119606092	A	ENSECAG00000004617	ENSECAT00000006078	Transcript	missense_variant	445	445	149	A/S	Gcc/Tcc	-	STRAND=-1	SYMBOL=PML	SYMBOL_SOURCE=HGNC	HGNC_ID=HGNC:9113
11_19653468_G/C	11:19653468	C	ENSECAG00000013386	ENSECAT00000013921	Transcript	missense_variant	310	284	95	R/P	cGg/cCg	-	STRAND=1	SYMBOL=SOST	SYMBOL_SOURCE=HGNC	HGNC_ID=HGNC:13771
1_119700292_C/T	1:119700292	T	ENSECAG00000024937	ENSECAT00000026904	Transcript	missense_variant	338	338	113	R/Q	cGg/cAg	-	STRAND=-1	SYMBOL=TBC1D21	SYMBOL_SOURCE=HGNC	HGNC_ID=HGNC:28536
11_19731606_A/C	11:19731606	C	ENSECAG00000013525	ENSECAT00000014165	Transcript	missense_variant	142	113	38	Y/S	tAc/tCc	-	STRAND=1	SYMBOL=MEOX1	SYMBOL_SOURCE=HGNC	HGNC_ID=HGNC:7013
11_1974738_C/T	11:1974738	T	ENSECAG00000021405	ENSECAT00000022757	Transcript	splice_region_variant,intron_variant	-	-	-	-	-	-	STRAND=1	SYMBOL=AATK	SYMBOL_SOURCE=HGNC	HGNC_ID=HGNC:21
11_20021241_A/T	11:20021241	T	ENSECAG00000024554	ENSECAT00000026455	Transcript	missense_variant	8	8	3	M/K	aTg/aAg	-	STRAND=-1	SYMBOL=TMEM106A	SYMBOL_SOURCE=HGNC	HGNC_ID=HGNC:28288
11_20030170_G/A	11:20030170	A	ENSECAG00000006950	ENSECAT00000007802	Transcript	missense_variant	2393	2348	783	A/V	gCt/gTt	-	STRAND=-1	SYMBOL=NBR1	SYMBOL_SOURCE=HGNC	HGNC_ID=HGNC:6746
11_20034723_A/C	11:20034723	C	ENSECAG00000006950	ENSECAT00000007802	Transcript	missense_variant	1381	1336	446	F/V	Ttc/Gtc	-	STRAND=-1	SYMBOL=NBR1	SYMBOL_SOURCE=HGNC	HGNC_ID=HGNC:6746
11_20036008_G/A	11:20036008	A	ENSECAG00000006950	ENSECAT00000007802	Transcript	splice_region_variant,intron_variant	-	-	-	-	-	-	STRAND=-1	SYMBOL=NBR1	SYMBOL_SOURCE=HGNC	HGNC_ID=HGNC:6746
1_120039327_T/C	1:120039327	C	ENSECAG00000018241	ENSECAT00000019269	Transcript	missense_variant	49	49	17	I/V	Ata/Gta	-	STRAND=-1	SYMBOL=REC114	SYMBOL_SOURCE=HGNC	HGNC_ID=HGNC:25065
11_20070021_G/A	11:20070021	A	ENSECAG00000016974	ENSECAT00000018781	Transcript	missense_variant	667	479	160	G/E	gGa/gAa	-	STRAND=1	SYMBOL=BRCA1	SYMBOL_SOURCE=HGNC	HGNC_ID=HGNC:1100
11_20089791_T/C	11:20089791	C	ENSECAG00000016974	ENSECAT00000018781	Transcript	missense_variant	4761	4573	1525	F/L	Ttc/Ctc	-	STRAND=1	SYMBOL=BRCA1	SYMBOL_SOURCE=HGNC	HGNC_ID=HGNC:1100
11_20089801_C/T	11:20089801	T	ENSECAG00000016974	ENSECAT00000018781	Transcript	missense_variant	4771	4583	1528	A/V	gCt/gTt	-	STRAND=1	SYMBOL=BRCA1	SYMBOL_SOURCE=HGNC	HGNC_ID=HGNC:1100
11_20092028_C/T	11:20092028	T	ENSECAG00000016974	ENSECAT00000018781	Transcript	missense_variant	5104	4916	1639	S/L	tCg/tTg	-	STRAND=1	SYMBOL=BRCA1	SYMBOL_SOURCE=HGNC	HGNC_ID=HGNC:1100
11_20103598_G/A	11:20103598	A	ENSECAG00000016974	ENSECAT00000018781	Transcript	missense_variant	5485	5297	1766	C/Y	tGt/tAt	-	STRAND=1	SYMBOL=BRCA1	SYMBOL_SOURCE=HGNC	HGNC_ID=HGNC:1100
11_20104906_T/G	11:20104906	G	ENSECAG00000016974	ENSECAT00000018781	Transcript	missense_variant	5530	5342	1781	V/G	gTg/gGg	-	STRAND=1	SYMBOL=BRCA1	SYMBOL_SOURCE=HGNC	HGNC_ID=HGNC:1100
11_20106391_T/C	11:20106391	C	ENSECAG00000016974	ENSECAT00000018781	Transcript	missense_variant	5650	5462	1821	I/T	aTt/aCt	-	STRAND=1	SYMBOL=BRCA1	SYMBOL_SOURCE=HGNC	HGNC_ID=HGNC:1100
11_20132833_G/C	11:20132833	C	ENSECAG00000001598	ENSECAT00000001791	Transcript	missense_variant	616	492	164	D/E	gaC/gaG	-	STRAND=-1	SYMBOL=IFI35	SYMBOL_SOURCE=HGNC	HGNC_ID=HGNC:5399
1_120164290_G/C	1:120164290	C	ENSECAG00000018537	ENSECAT00000019820	Transcript	missense_variant	156	156	52	L/F	ttG/ttC	-	STRAND=1	SYMBOL=HCN4	SYMBOL_SOURCE=HGNC	HGNC_ID=HGNC:16882
1_120164528_A/G	1:120164528	G	ENSECAG00000018537	ENSECAT00000019820	Transcript	missense_variant	394	394	132	I/V	Atc/Gtc	-	STRAND=1	SYMBOL=HCN4	SYMBOL_SOURCE=HGNC	HGNC_ID=HGNC:16882
1_120164530_C/G	1:120164530	G	ENSECAG00000018537	ENSECAT00000019820	Transcript	missense_variant	396	396	132	I/M	atC/atG	-	STRAND=1	SYMBOL=HCN4	SYMBOL_SOURCE=HGNC	HGNC_ID=HGNC:16882
1_120173153_G/A	1:120173153	A	ENSECAG00000018537	ENSECAT00000019820	Transcript	missense_variant	622	622	208	G/S	Ggc/Agc	-	STRAND=1	SYMBOL=HCN4	SYMBOL_SOURCE=HGNC	HGNC_ID=HGNC:16882
11_20227553_C/T	11:20227553	T	ENSECAG00000007714	ENSECAT00000007750	Transcript	missense_variant	1973	1973	658	G/D	gGc/gAc	-	STRAND=-1
11_20231716_A/G	11:20231716	G	ENSECAG00000007714	ENSECAT00000007750	Transcript	missense_variant	1592	1592	531	V/A	gTa/gCa	-	STRAND=-1
11_20247764_T/A	11:20247764	A	ENSECAG00000008739	ENSECAT00000008977	Transcript	missense_variant	1031	1031	344	Y/F	tAc/tTc	-	STRAND=-1
11_20251286_A/C	11:20251286	C	ENSECAG00000011604	ENSECAT00000012011	Transcript	missense_variant	1688	1688	563	V/G	gTc/gGc	-	STRAND=-1	SYMBOL=AOC2	SYMBOL_SOURCE=HGNC	HGNC_ID=HGNC:549
1_120280805_A/T	1:120280805	T	ENSECAG00000003709	ENSECAT00000003554	Transcript	missense_variant	68	68	23	N/I	aAt/aTt	-	STRAND=1
11_20297710_G/A	11:20297710	A	ENSECAG00000023887	ENSECAT00000025748	Transcript	splice_region_variant,synonymous_variant	2010	2010	670	V	gtC/gtT	-	STRAND=-1	SYMBOL=WNK4	SYMBOL_SOURCE=HGNC	HGNC_ID=HGNC:14544
11_20302842_C/T	11:20302842	T	ENSECAG00000023887	ENSECAT00000025748	Transcript	splice_region_variant,synonymous_variant	786	786	262	A	gcG/gcA	-	STRAND=-1	SYMBOL=WNK4	SYMBOL_SOURCE=HGNC	HGNC_ID=HGNC:14544
11_20419940_T/C	11:20419940	C	ENSECAG00000016393	ENSECAT00000017226	Transcript	splice_region_variant,intron_variant	-	-	-	-	-	-	STRAND=-1
1_120422359_G/C	1:120422359	C	ENSECAG00000019418	ENSECAT00000020546	Transcript	missense_variant	77	77	26	R/T	aGa/aCa	-	STRAND=1
1_120422558_C/T	1:120422558	T	ENSECAG00000019418	ENSECAT00000020546	Transcript	missense_variant	274	274	92	P/S	Cct/Tct	-	STRAND=1
1_120422580_C/T	1:120422580	T	ENSECAG00000019418	ENSECAT00000020546	Transcript	splice_region_variant,synonymous_variant	294	294	98	T	acC/acT	-	STRAND=1
11_20440823_A/G	11:20440823	G	ENSECAG00000020676	ENSECAT00000021986	Transcript	missense_variant	1170	1118	373	N/S	aAc/aGc	-	STRAND=1	SYMBOL=FAM134C	SYMBOL_SOURCE=HGNC	HGNC_ID=HGNC:27258
11_20455940_T/C	11:20455940	C	ENSECAG00000008468	ENSECAT00000008734	Transcript	missense_variant	953	875	292	Y/C	tAt/tGt	-	STRAND=-1	SYMBOL=COASY	SYMBOL_SOURCE=HGNC	HGNC_ID=HGNC:29932
11_20471507_C/T	11:20471507	T	ENSECAG00000016227	ENSECAT00000016991	Transcript	missense_variant	1762	1762	588	A/T	Gcc/Acc	-	STRAND=-1	SYMBOL=NAGLU	SYMBOL_SOURCE=HGNC	HGNC_ID=HGNC:7632
11_20522020_A/G	11:20522020	G	ENSECAG00000016326	ENSECAT00000018306	Transcript	splice_region_variant,intron_variant	-	-	-	-	-	-	STRAND=-1	SYMBOL=ATP6V0A1	SYMBOL_SOURCE=HGNC	HGNC_ID=HGNC:865
11_20522020_A/G	11:20522020	G	ENSECAG00000016326	ENSECAT00000018312	Transcript	splice_region_variant,intron_variant	-	-	-	-	-	-	STRAND=-1	SYMBOL=ATP6V0A1	SYMBOL_SOURCE=HGNC	HGNC_ID=HGNC:865
11_20629549_G/A	11:20629549	A	ENSECAG00000016439	ENSECAT00000018255	Transcript	missense_variant	1300	1300	434	E/K	Gag/Aag	-	STRAND=1	SYMBOL=STAT3	SYMBOL_SOURCE=HGNC	HGNC_ID=HGNC:11364
11_20647021_G/T	11:20647021	T	ENSECAG00000012328	ENSECAT00000013906	Transcript	splice_region_variant,intron_variant	-	-	-	-	-	-	STRAND=-1	SYMBOL=STAT5A	SYMBOL_SOURCE=HGNC	HGNC_ID=HGNC:11366
1_120659072_G/A	1:120659072	A	ENSECAG00000020033	ENSECAT00000021223	Transcript	missense_variant	241	241	81	R/W	Cgg/Tgg	-	STRAND=-1
1_120702698_A/T	1:120702698	T	ENSECAG00000020480	ENSECAT00000021871	Transcript	missense_variant	1055	1049	350	D/V	gAt/gTt	-	STRAND=1	SYMBOL=ADPGK	SYMBOL_SOURCE=HGNC	HGNC_ID=HGNC:25250
11_20738319_G/A	11:20738319	A	ENSECAG00000024665	ENSECAT00000026592	Transcript	missense_variant	1219	1219	407	G/S	Ggc/Agc	-	STRAND=1	SYMBOL=GHDC	SYMBOL_SOURCE=HGNC	HGNC_ID=HGNC:24438
11_20738329_T/C	11:20738329	C	ENSECAG00000024665	ENSECAT00000026592	Transcript	missense_variant	1229	1229	410	V/A	gTg/gCg	-	STRAND=1	SYMBOL=GHDC	SYMBOL_SOURCE=HGNC	HGNC_ID=HGNC:24438
11_20755730_G/A	11:20755730	A	ENSECAG00000024953	ENSECAT00000026935	Transcript	splice_region_variant,intron_variant	-	-	-	-	-	-	STRAND=1	SYMBOL=KCNH4	SYMBOL_SOURCE=HGNC	HGNC_ID=HGNC:6253
11_20755730_G/A	11:20755730	A	ENSECAG00000024953	ENSECAT00000026939	Transcript	splice_region_variant,intron_variant	-	-	-	-	-	-	STRAND=1	SYMBOL=KCNH4	SYMBOL_SOURCE=HGNC	HGNC_ID=HGNC:6253
11_20759595_C/T	11:20759595	T	ENSECAG00000024953	ENSECAT00000026935	Transcript	missense_variant	2057	2057	686	S/L	tCg/tTg	-	STRAND=1	SYMBOL=KCNH4	SYMBOL_SOURCE=HGNC	HGNC_ID=HGNC:6253
11_20759595_C/T	11:20759595	T	ENSECAG00000024953	ENSECAT00000026939	Transcript	missense_variant	2057	2057	686	S/L	tCg/tTg	-	STRAND=1	SYMBOL=KCNH4	SYMBOL_SOURCE=HGNC	HGNC_ID=HGNC:6253
11_20759630_C/A	11:20759630	A	ENSECAG00000024953	ENSECAT00000026935	Transcript	missense_variant	2092	2092	698	P/T	Cca/Aca	-	STRAND=1	SYMBOL=KCNH4	SYMBOL_SOURCE=HGNC	HGNC_ID=HGNC:6253
11_20759630_C/A	11:20759630	A	ENSECAG00000024953	ENSECAT00000026939	Transcript	missense_variant	2092	2092	698	P/T	Cca/Aca	-	STRAND=1	SYMBOL=KCNH4	SYMBOL_SOURCE=HGNC	HGNC_ID=HGNC:6253
11_20856772_A/G	11:20856772	G	ENSECAG00000016402	ENSECAT00000017318	Transcript	missense_variant	527	527	176	N/S	aAc/aGc	-	STRAND=1	SYMBOL=ZNF385C	SYMBOL_SOURCE=HGNC	HGNC_ID=HGNC:33722
11_20899559_A/C	11:20899559	C	ENSECAG00000002521	ENSECAT00000002719	Transcript	missense_variant	241	241	81	L/V	Ttg/Gtg	-	STRAND=-1	SYMBOL=CNP	SYMBOL_SOURCE=HGNC	HGNC_ID=HGNC:2158
11_20899594_C/T	11:20899594	T	ENSECAG00000002521	ENSECAT00000002719	Transcript	missense_variant	206	206	69	R/Q	cGg/cAg	-	STRAND=-1	SYMBOL=CNP	SYMBOL_SOURCE=HGNC	HGNC_ID=HGNC:2158
11_2092504_G/A	11:2092504	A	ENSECAG00000012902	ENSECAT00000013574	Transcript	splice_region_variant,intron_variant	-	-	-	-	-	-	STRAND=-1	SYMBOL=CHMP6	SYMBOL_SOURCE=HGNC	HGNC_ID=HGNC:25675
11_20936864_G/A	11:20936864	A	ENSECAG00000009702	ENSECAT00000010787	Transcript	missense_variant	40	40	14	A/T	Gcg/Acg	-	STRAND=1	SYMBOL=ACLY	SYMBOL_SOURCE=HGNC	HGNC_ID=HGNC:115
11_20940375_G/A	11:20940375	A	ENSECAG00000009702	ENSECAT00000010787	Transcript	splice_region_variant,intron_variant	-	-	-	-	-	-	STRAND=1	SYMBOL=ACLY	SYMBOL_SOURCE=HGNC	HGNC_ID=HGNC:115
11_20949829_A/G	11:20949829	G	ENSECAG00000009702	ENSECAT00000010787	Transcript	splice_region_variant,intron_variant	-	-	-	-	-	-	STRAND=1	SYMBOL=ACLY	SYMBOL_SOURCE=HGNC	HGNC_ID=HGNC:115
11_20970617_G/A	11:20970617	A	ENSECAG00000009702	ENSECAT00000010787	Transcript	splice_region_variant,intron_variant	-	-	-	-	-	-	STRAND=1	SYMBOL=ACLY	SYMBOL_SOURCE=HGNC	HGNC_ID=HGNC:115
11_20985540_T/G	11:20985540	G	ENSECAG00000021523	ENSECAT00000023050	Transcript	missense_variant	1137	992	331	Y/S	tAc/tCc	-	STRAND=-1	SYMBOL=KLHL10	SYMBOL_SOURCE=HGNC	HGNC_ID=HGNC:18829
1_120986526_C/T	1:120986526	T	ENSECAG00000011466	ENSECAT00000012568	Transcript	splice_region_variant,intron_variant	-	-	-	-	-	-	STRAND=1
11_20994345_C/G	11:20994345	G	ENSECAG00000023153	ENSECAT00000024994	Transcript	missense_variant	249	249	83	H/Q	caC/caG	-	STRAND=1	SYMBOL=NT5C3B	SYMBOL_SOURCE=HGNC	HGNC_ID=HGNC:28300
11_20995321_G/A	11:20995321	A	ENSECAG00000023153	ENSECAT00000024994	Transcript	missense_variant	356	356	119	R/Q	cGg/cAg	-	STRAND=1	SYMBOL=NT5C3B	SYMBOL_SOURCE=HGNC	HGNC_ID=HGNC:28300
11_21014907_C/T	11:21014907	T	ENSECAG00000020280	ENSECAT00000021506	Transcript	missense_variant	386	386	129	P/L	cCg/cTg	-	STRAND=1	SYMBOL=LEPREL4	SYMBOL_SOURCE=HGNC	HGNC_ID=HGNC:16946
11_21036013_G/A	11:21036013	A	ENSECAG00000020592	ENSECAT00000022252	Transcript	missense_variant	127	7	3	V/M	Gtg/Atg	-	STRAND=1	SYMBOL=JUP	SYMBOL_SOURCE=HGNC	HGNC_ID=HGNC:6207
11_21036018_G/A	11:21036018	A	ENSECAG00000020592	ENSECAT00000022252	Transcript	missense_variant	132	12	4	M/I	atG/atA	-	STRAND=1	SYMBOL=JUP	SYMBOL_SOURCE=HGNC	HGNC_ID=HGNC:6207
11_21038011_A/C	11:21038011	C	ENSECAG00000020592	ENSECAT00000022252	Transcript	missense_variant	428	308	103	D/A	gAc/gCc	-	STRAND=1	SYMBOL=JUP	SYMBOL_SOURCE=HGNC	HGNC_ID=HGNC:6207
11_21071943_T/C	11:21071943	C	ENSECAG00000010380	ENSECAT00000010805	Transcript	missense_variant	1310	1310	437	M/T	aTg/aCg	-	STRAND=1	SYMBOL=HAP1	SYMBOL_SOURCE=HGNC	HGNC_ID=HGNC:4812
11_21073128_T/C	11:21073128	C	ENSECAG00000010380	ENSECAT00000010805	Transcript	splice_region_variant,intron_variant	-	-	-	-	-	-	STRAND=1	SYMBOL=HAP1	SYMBOL_SOURCE=HGNC	HGNC_ID=HGNC:4812
1_121150442_G/T	1:121150442	T	ENSECAG00000014861	ENSECAT00000015561	Transcript	missense_variant	749	749	250	G/V	gGg/gTg	-	STRAND=1	SYMBOL=GRAMD2	SYMBOL_SOURCE=HGNC	HGNC_ID=HGNC:27287
11_21163121_G/A	11:21163121	A	ENSECAG00000016411	ENSECAT00000017456	Transcript	missense_variant	241	202	68	G/S	Ggc/Agc	-	STRAND=1	SYMBOL=KRT17	SYMBOL_SOURCE=HGNC	HGNC_ID=HGNC:6427
1_121169732_G/C	1:121169732	C	ENSECAG00000003822	ENSECAT00000003690	Transcript	missense_variant	286	286	96	Q/E	Cag/Gag	-	STRAND=-1	SYMBOL=SENP8	SYMBOL_SOURCE=HGNC	HGNC_ID=HGNC:22992
11_21201129_G/C	11:21201129	C	ENSECAG00000011583	ENSECAT00000012078	Transcript	missense_variant	947	569	190	S/T	aGc/aCc	-	STRAND=1	SYMBOL=KRT14	SYMBOL_SOURCE=HGNC	HGNC_ID=HGNC:6416
11_21288629_A/G	11:21288629	G	ENSECAG00000004999	ENSECAT00000005479	Transcript	splice_region_variant,intron_variant	-	-	-	-	-	-	STRAND=1	SYMBOL=KRT36	SYMBOL_SOURCE=HGNC	HGNC_ID=HGNC:6454
11_21288629_A/G	11:21288629	G	ENSECAG00000004999	ENSECAT00000005649	Transcript	splice_region_variant,intron_variant	-	-	-	-	-	-	STRAND=1	SYMBOL=KRT36	SYMBOL_SOURCE=HGNC	HGNC_ID=HGNC:6454
11_21288696_A/G	11:21288696	G	ENSECAG00000004999	ENSECAT00000005479	Transcript	missense_variant	1051	1051	351	M/V	Atg/Gtg	-	STRAND=1	SYMBOL=KRT36	SYMBOL_SOURCE=HGNC	HGNC_ID=HGNC:6454
11_21288696_A/G	11:21288696	G	ENSECAG00000004999	ENSECAT00000005649	Transcript	missense_variant	805	805	269	M/V	Atg/Gtg	-	STRAND=1	SYMBOL=KRT36	SYMBOL_SOURCE=HGNC	HGNC_ID=HGNC:6454
11_21310833_C/G	11:21310833	G	ENSECAG00000011417	ENSECAT00000011868	Transcript	missense_variant	1255	1255	419	P/A	Ccc/Gcc	-	STRAND=1	SYMBOL=KRT32	SYMBOL_SOURCE=HGNC	HGNC_ID=HGNC:6449
11_21323053_C/T	11:21323053	T	ENSECAG00000012909	ENSECAT00000013480	Transcript	missense_variant	133	113	38	A/V	gCc/gTc	-	STRAND=1
11_21323226_G/A	11:21323226	A	ENSECAG00000012909	ENSECAT00000013480	Transcript	missense_variant	306	286	96	G/S	Ggc/Agc	-	STRAND=1
11_21325040_C/G	11:21325040	G	ENSECAG00000012909	ENSECAT00000013480	Transcript	missense_variant	765	745	249	L/V	Ctg/Gtg	-	STRAND=1
11_21326055_G/A	11:21326055	A	ENSECAG00000012909	ENSECAT00000013480	Transcript	missense_variant	1207	1187	396	R/Q	cGg/cAg	-	STRAND=1
11_21349754_T/A	11:21349754	A	ENSECAG00000015169	ENSECAT00000016538	Transcript	missense_variant	1069	1057	353	C/S	Tgt/Agt	-	STRAND=1
11_21361878_A/G	11:21361878	G	ENSECAG00000001081	ENSECAT00000003236	Transcript	missense_variant	898	742	248	I/V	Atc/Gtc	-	STRAND=1
11_21361879_T/C	11:21361879	C	ENSECAG00000001081	ENSECAT00000003236	Transcript	missense_variant	899	743	248	I/T	aTc/aCc	-	STRAND=1
11_21362027_A/T	11:21362027	T	ENSECAG00000001081	ENSECAT00000003236	Transcript	missense_variant	953	797	266	Q/L	cAg/cTg	-	STRAND=1
11_21362965_G/C	11:21362965	C	ENSECAG00000001081	ENSECAT00000003236	Transcript	missense_variant	1261	1105	369	G/R	Ggc/Cgc	-	STRAND=1
11_21369786_A/C	11:21369786	C	ENSECAG00000013448	ENSECAT00000014215	Transcript	missense_variant	138	119	40	N/T	aAt/aCt	-	STRAND=1	SYMBOL=HKA1	SYMBOL_SOURCE=Uniprot_gn
11_21369962_G/C	11:21369962	C	ENSECAG00000013448	ENSECAT00000014215	Transcript	missense_variant	314	295	99	V/L	Gtg/Ctg	-	STRAND=1	SYMBOL=HKA1	SYMBOL_SOURCE=Uniprot_gn
11_21369968_C/T	11:21369968	T	ENSECAG00000013448	ENSECAT00000014215	Transcript	missense_variant	320	301	101	P/S	Ccc/Tcc	-	STRAND=1	SYMBOL=HKA1	SYMBOL_SOURCE=Uniprot_gn
11_21372708_G/C	11:21372708	C	ENSECAG00000013448	ENSECAT00000014215	Transcript	missense_variant	575	556	186	E/Q	Gag/Cag	-	STRAND=1	SYMBOL=HKA1	SYMBOL_SOURCE=Uniprot_gn
11_21373628_A/T	11:21373628	T	ENSECAG00000013448	ENSECAT00000014215	Transcript	splice_region_variant,intron_variant	-	-	-	-	-	-	STRAND=1	SYMBOL=HKA1	SYMBOL_SOURCE=Uniprot_gn
11_21373629_C/T	11:21373629	T	ENSECAG00000013448	ENSECAT00000014215	Transcript	splice_region_variant,intron_variant	-	-	-	-	-	-	STRAND=1	SYMBOL=HKA1	SYMBOL_SOURCE=Uniprot_gn
1_121388848_G/A	1:121388848	A	ENSECAG00000016415	ENSECAT00000017832	Transcript	missense_variant	4098	4025	1342	S/N	aGc/aAc	-	STRAND=1	SYMBOL=MYO9A	SYMBOL_SOURCE=HGNC	HGNC_ID=HGNC:7608
1_121388848_G/A	1:121388848	A	ENSECAG00000016415	ENSECAT00000017899	Transcript	missense_variant	4025	4025	1342	S/N	aGc/aAc	-	STRAND=1	SYMBOL=MYO9A	SYMBOL_SOURCE=HGNC	HGNC_ID=HGNC:7608
1_121389892_T/C	1:121389892	C	ENSECAG00000016415	ENSECAT00000017832	Transcript	splice_region_variant,intron_variant	-	-	-	-	-	-	STRAND=1	SYMBOL=MYO9A	SYMBOL_SOURCE=HGNC	HGNC_ID=HGNC:7608
1_121389892_T/C	1:121389892	C	ENSECAG00000016415	ENSECAT00000017899	Transcript	missense_variant	5036	5036	1679	I/T	aTt/aCt	-	STRAND=1	SYMBOL=MYO9A	SYMBOL_SOURCE=HGNC	HGNC_ID=HGNC:7608
11_2140141_G/A	11:2140141	A	ENSECAG00000017757	ENSECAT00000019239	Transcript	splice_region_variant,intron_variant	-	-	-	-	-	-	STRAND=-1	SYMBOL=RPTOR	SYMBOL_SOURCE=HGNC	HGNC_ID=HGNC:30287
1_121412588_G/A	1:121412588	A	ENSECAG00000016415	ENSECAT00000017832	Transcript	splice_region_variant,synonymous_variant	6235	6162	2054	V	gtG/gtA	-	STRAND=1	SYMBOL=MYO9A	SYMBOL_SOURCE=HGNC	HGNC_ID=HGNC:7608
1_121412588_G/A	1:121412588	A	ENSECAG00000016415	ENSECAT00000017899	Transcript	splice_region_variant,synonymous_variant	5931	5931	1977	V	gtG/gtA	-	STRAND=1	SYMBOL=MYO9A	SYMBOL_SOURCE=HGNC	HGNC_ID=HGNC:7608
11_21442334_C/T	11:21442334	T	ENSECAG00000010427	ENSECAT00000010715	Transcript	missense_variant	445	445	149	A/T	Gct/Act	-	STRAND=-1
1_121449717_C/T	1:121449717	T	ENSECAG00000016415	ENSECAT00000017832	Transcript	splice_region_variant,intron_variant	-	-	-	-	-	-	STRAND=1	SYMBOL=MYO9A	SYMBOL_SOURCE=HGNC	HGNC_ID=HGNC:7608
11_21456169_C/T	11:21456169	T	ENSECAG00000010427	ENSECAT00000010715	Transcript	missense_variant	235	235	79	A/T	Gct/Act	-	STRAND=-1
11_21456201_C/G	11:21456201	G	ENSECAG00000010427	ENSECAT00000010715	Transcript	missense_variant	203	203	68	C/S	tGt/tCt	-	STRAND=-1
11_21456228_G/C	11:21456228	C	ENSECAG00000010427	ENSECAT00000010715	Transcript	splice_region_variant,intron_variant	-	-	-	-	-	-	STRAND=-1
1_121473656_A/C	1:121473656	C	ENSECAG00000016415	ENSECAT00000017832	Transcript	missense_variant	7478	7405	2469	T/P	Act/Cct	-	STRAND=1	SYMBOL=MYO9A	SYMBOL_SOURCE=HGNC	HGNC_ID=HGNC:7608
1_121473656_A/C	1:121473656	C	ENSECAG00000016415	ENSECAT00000017899	Transcript	missense_variant	7120	7120	2374	T/P	Act/Cct	-	STRAND=1	SYMBOL=MYO9A	SYMBOL_SOURCE=HGNC	HGNC_ID=HGNC:7608
1_121474391_A/G	1:121474391	G	ENSECAG00000016415	ENSECAT00000017832	Transcript	splice_region_variant,intron_variant	-	-	-	-	-	-	STRAND=1	SYMBOL=MYO9A	SYMBOL_SOURCE=HGNC	HGNC_ID=HGNC:7608
1_121474391_A/G	1:121474391	G	ENSECAG00000016415	ENSECAT00000017899	Transcript	splice_region_variant,intron_variant	-	-	-	-	-	-	STRAND=1	SYMBOL=MYO9A	SYMBOL_SOURCE=HGNC	HGNC_ID=HGNC:7608
11_21478362_A/T	11:21478362	T	ENSECAG00000010460	ENSECAT00000010743	Transcript	missense_variant	181	181	61	T/S	Acc/Tcc	-	STRAND=1
11_21478392_A/G	11:21478392	G	ENSECAG00000010460	ENSECAT00000010743	Transcript	missense_variant	211	211	71	T/A	Acc/Gcc	-	STRAND=1
11_21482936_C/G	11:21482936	G	ENSECAG00000010460	ENSECAT00000010761	Transcript	missense_variant	31	31	11	R/G	Cgg/Ggg	-	STRAND=1
11_21483003_G/A	11:21483003	A	ENSECAG00000010460	ENSECAT00000010761	Transcript	missense_variant	98	98	33	C/Y	tGc/tAc	-	STRAND=1
1_121515269_C/T	1:121515269	T	ENSECAG00000022944	ENSECAT00000024573	Transcript	missense_variant	1823	1649	550	G/E	gGa/gAa	-	STRAND=-1	SYMBOL=THSD4	SYMBOL_SOURCE=HGNC	HGNC_ID=HGNC:25835
1_121522637_A/C	1:121522637	C	ENSECAG00000022944	ENSECAT00000024573	Transcript	missense_variant	1708	1534	512	Y/D	Tac/Gac	-	STRAND=-1	SYMBOL=THSD4	SYMBOL_SOURCE=HGNC	HGNC_ID=HGNC:25835
11_21594759_G/A	11:21594759	A	ENSECAG00000001948	ENSECAT00000001890	Transcript	missense_variant	47	17	6	C/Y	tGt/tAt	-	STRAND=1
11_21594891_A/G	11:21594891	G	ENSECAG00000001948	ENSECAT00000001890	Transcript	missense_variant	179	149	50	Y/C	tAc/tGc	-	STRAND=1
11_21594996_C/T	11:21594996	T	ENSECAG00000001948	ENSECAT00000001890	Transcript	missense_variant	284	254	85	T/M	aCg/aTg	-	STRAND=1
11_21599759_A/G	11:21599759	G	ENSECAG00000002261	ENSECAT00000002107	Transcript	missense_variant	149	149	50	Y/C	tAc/tGc	-	STRAND=1
11_21599848_T/C	11:21599848	C	ENSECAG00000002261	ENSECAT00000002107	Transcript	missense_variant	238	238	80	C/R	Tgc/Cgc	-	STRAND=1
11_21599864_C/T	11:21599864	T	ENSECAG00000002261	ENSECAT00000002107	Transcript	missense_variant	254	254	85	T/M	aCg/aTg	-	STRAND=1
11_21603779_C/T	11:21603779	T	ENSECAG00000002312	ENSECAT00000002239	Transcript	missense_variant	76	76	26	R/C	Cgc/Tgc	-	STRAND=1
11_21604002_A/G	11:21604002	G	ENSECAG00000002312	ENSECAT00000002239	Transcript	missense_variant	299	299	100	Q/R	cAg/cGg	-	STRAND=1
11_21609844_A/G	11:21609844	G	ENSECAG00000002443	ENSECAT00000002315	Transcript	missense_variant	299	299	100	Q/R	cAg/cGg	-	STRAND=1
11_21613227_G/T	11:21613227	T	ENSECAG00000002514	ENSECAT00000002357	Transcript	missense_variant	199	199	67	A/S	Gcc/Tcc	-	STRAND=1
11_21613273_C/T	11:21613273	T	ENSECAG00000002514	ENSECAT00000002357	Transcript	missense_variant	245	245	82	S/F	tCc/tTc	-	STRAND=1
11_21619105_C/T	11:21619105	T	ENSECAG00000010582	ENSECAT00000010862	Transcript	missense_variant	275	275	92	S/F	tCc/tTc	-	STRAND=1
11_21678104_G/A	11:21678104	A	ENSECAG00000012849	ENSECAT00000013426	Transcript	missense_variant	196	196	66	V/I	Gtc/Atc	-	STRAND=1	SYMBOL=KRT39	SYMBOL_SOURCE=HGNC	HGNC_ID=HGNC:32971
11_21679995_C/T	11:21679995	T	ENSECAG00000012849	ENSECAT00000013426	Transcript	missense_variant	611	611	204	A/V	gCg/gTg	-	STRAND=1	SYMBOL=KRT39	SYMBOL_SOURCE=HGNC	HGNC_ID=HGNC:32971
11_21712661_C/T	11:21712661	T	ENSECAG00000014812	ENSECAT00000015650	Transcript	missense_variant	812	812	271	A/V	gCg/gTg	-	STRAND=1	SYMBOL=KRT23	SYMBOL_SOURCE=HGNC	HGNC_ID=HGNC:6438
11_21750156_G/A	11:21750156	A	ENSECAG00000026977	ENSECAT00000029099	Transcript	missense_variant	170	170	57	R/H	cGc/cAc	-	STRAND=1	SYMBOL=KRT20	SYMBOL_SOURCE=HGNC	HGNC_ID=HGNC:20412
11_21750381_C/A	11:21750381	A	ENSECAG00000026977	ENSECAT00000029099	Transcript	missense_variant	395	395	132	A/D	gCc/gAc	-	STRAND=1	SYMBOL=KRT20	SYMBOL_SOURCE=HGNC	HGNC_ID=HGNC:20412
11_21890937_T/G	11:21890937	G	ENSECAG00000013748	ENSECAT00000014491	Transcript	missense_variant	85	43	15	W/G	Tgg/Ggg	-	STRAND=1	SYMBOL=KRT25	SYMBOL_SOURCE=HGNC	HGNC_ID=HGNC:30839
11_21892167_C/T	11:21892167	T	ENSECAG00000013748	ENSECAT00000014491	Transcript	missense_variant	610	568	190	R/C	Cgc/Tgc	-	STRAND=1	SYMBOL=KRT25	SYMBOL_SOURCE=HGNC	HGNC_ID=HGNC:30839
11_21932267_A/G	11:21932267	G	ENSECAG00000016177	ENSECAT00000017164	Transcript	missense_variant	251	251	84	D/G	gAt/gGt	-	STRAND=1	SYMBOL=KRT24	SYMBOL_SOURCE=HGNC	HGNC_ID=HGNC:18527
11_21932285_G/A	11:21932285	A	ENSECAG00000016177	ENSECAT00000017164	Transcript	missense_variant	269	269	90	G/D	gGt/gAt	-	STRAND=1	SYMBOL=KRT24	SYMBOL_SOURCE=HGNC	HGNC_ID=HGNC:18527
11_21935118_C/T	11:21935118	T	ENSECAG00000016177	ENSECAT00000017164	Transcript	missense_variant	1193	1193	398	T/I	aCc/aTc	-	STRAND=1	SYMBOL=KRT24	SYMBOL_SOURCE=HGNC	HGNC_ID=HGNC:18527
11_22104753_C/A	11:22104753	A	ENSECAG00000007918	ENSECAT00000008164	Transcript	missense_variant	325	164	55	A/D	gCc/gAc	-	STRAND=1	SYMBOL=TNS4	SYMBOL_SOURCE=HGNC	HGNC_ID=HGNC:24352
11_22112490_C/G	11:22112490	G	ENSECAG00000007918	ENSECAT00000008164	Transcript	missense_variant	1173	1012	338	P/A	Cct/Gct	-	STRAND=1	SYMBOL=TNS4	SYMBOL_SOURCE=HGNC	HGNC_ID=HGNC:24352
11_22118716_G/T	11:22118716	T	ENSECAG00000007918	ENSECAT00000008164	Transcript	missense_variant	1909	1748	583	C/F	tGc/tTc	-	STRAND=1	SYMBOL=TNS4	SYMBOL_SOURCE=HGNC	HGNC_ID=HGNC:24352
11_22272398_C/T	11:22272398	T	ENSECAG00000009913	ENSECAT00000010369	Transcript	missense_variant	868	769	257	E/K	Gaa/Aaa	-	STRAND=-1	SYMBOL=CDC6	SYMBOL_SOURCE=HGNC	HGNC_ID=HGNC:1744
11_22272403_C/A	11:22272403	A	ENSECAG00000009913	ENSECAT00000010369	Transcript	missense_variant	863	764	255	C/F	tGt/tTt	-	STRAND=-1	SYMBOL=CDC6	SYMBOL_SOURCE=HGNC	HGNC_ID=HGNC:1744
11_22380837_T/C	11:22380837	C	ENSECAG00000023981	ENSECAT00000025795	Transcript	missense_variant	406	64	22	S/G	Agc/Ggc	-	STRAND=-1	SYMBOL=MSL1	SYMBOL_SOURCE=HGNC	HGNC_ID=HGNC:27905
11_22407069_A/C	11:22407069	C	ENSECAG00000006267	ENSECAT00000006708	Transcript	missense_variant	1094	1094	365	Y/S	tAc/tCc	-	STRAND=1	SYMBOL=NR1D1	SYMBOL_SOURCE=HGNC	HGNC_ID=HGNC:7962
11_22407686_G/A	11:22407686	A	ENSECAG00000006267	ENSECAT00000006708	Transcript	missense_variant	1405	1405	469	V/I	Gtc/Atc	-	STRAND=1	SYMBOL=NR1D1	SYMBOL_SOURCE=HGNC	HGNC_ID=HGNC:7962
1_122427338_T/C	1:122427338	C	ENSECAG00000016261	ENSECAT00000017420	Transcript	missense_variant	2437	2243	748	I/T	aTt/aCt	-	STRAND=1	SYMBOL=UACA	SYMBOL_SOURCE=HGNC	HGNC_ID=HGNC:15947
1_122427338_T/C	1:122427338	C	ENSECAG00000016261	ENSECAT00000017483	Transcript	missense_variant	2381	2381	794	I/T	aTt/aCt	-	STRAND=1	SYMBOL=UACA	SYMBOL_SOURCE=HGNC	HGNC_ID=HGNC:15947
1_122430374_G/A	1:122430374	A	ENSECAG00000016261	ENSECAT00000017420	Transcript	splice_region_variant,intron_variant	-	-	-	-	-	-	STRAND=1	SYMBOL=UACA	SYMBOL_SOURCE=HGNC	HGNC_ID=HGNC:15947
1_122430374_G/A	1:122430374	A	ENSECAG00000016261	ENSECAT00000017483	Transcript	splice_region_variant,intron_variant	-	-	-	-	-	-	STRAND=1	SYMBOL=UACA	SYMBOL_SOURCE=HGNC	HGNC_ID=HGNC:15947
11_22465327_T/G	11:22465327	G	ENSECAG00000008668	ENSECAT00000008953	Transcript	missense_variant	623	596	199	Y/S	tAc/tCc	-	STRAND=-1	SYMBOL=G-CSF	SYMBOL_SOURCE=Uniprot_gn
11_22465972_G/A	11:22465972	A	ENSECAG00000008668	ENSECAT00000008953	Transcript	missense_variant,splice_region_variant	329	302	101	T/M	aCg/aTg	-	STRAND=-1	SYMBOL=G-CSF	SYMBOL_SOURCE=Uniprot_gn
11_22497320_G/A	11:22497320	A	ENSECAG00000020443	ENSECAT00000021885	Transcript	missense_variant	433	416	139	P/L	cCg/cTg	-	STRAND=-1	SYMBOL=GSDMA	SYMBOL_SOURCE=HGNC	HGNC_ID=HGNC:13311
11_22515740_C/T	11:22515740	T	ENSECAG00000002616	ENSECAT00000002449	Transcript	missense_variant	583	583	195	V/I	Gtc/Atc	-	STRAND=-1	SYMBOL=LRRC3C	SYMBOL_SOURCE=HGNC	HGNC_ID=HGNC:40034
11_22542720_T/C	11:22542720	C	ENSECAG00000023937	ENSECAT00000025700	Transcript	missense_variant	602	602	201	I/T	aTc/aCc	-	STRAND=1	SYMBOL=GSDMB	SYMBOL_SOURCE=HGNC	HGNC_ID=HGNC:23690
11_22542720_T/C	11:22542720	C	ENSECAG00000023937	ENSECAT00000025710	Transcript	missense_variant	389	389	130	I/T	aTc/aCc	-	STRAND=1	SYMBOL=GSDMB	SYMBOL_SOURCE=HGNC	HGNC_ID=HGNC:23690
11_22543130_G/A	11:22543130	A	ENSECAG00000023937	ENSECAT00000025710	Transcript	missense_variant	461	461	154	C/Y	tGt/tAt	-	STRAND=1	SYMBOL=GSDMB	SYMBOL_SOURCE=HGNC	HGNC_ID=HGNC:23690
11_22544173_C/T	11:22544173	T	ENSECAG00000023937	ENSECAT00000025700	Transcript	missense_variant	685	685	229	R/W	Cgg/Tgg	-	STRAND=1	SYMBOL=GSDMB	SYMBOL_SOURCE=HGNC	HGNC_ID=HGNC:23690
11_22544173_C/T	11:22544173	T	ENSECAG00000023937	ENSECAT00000025710	Transcript	missense_variant	511	511	171	R/W	Cgg/Tgg	-	STRAND=1	SYMBOL=GSDMB	SYMBOL_SOURCE=HGNC	HGNC_ID=HGNC:23690
11_22544174_G/A	11:22544174	A	ENSECAG00000023937	ENSECAT00000025700	Transcript	missense_variant	686	686	229	R/Q	cGg/cAg	-	STRAND=1	SYMBOL=GSDMB	SYMBOL_SOURCE=HGNC	HGNC_ID=HGNC:23690
11_22544174_G/A	11:22544174	A	ENSECAG00000023937	ENSECAT00000025710	Transcript	missense_variant	512	512	171	R/Q	cGg/cAg	-	STRAND=1	SYMBOL=GSDMB	SYMBOL_SOURCE=HGNC	HGNC_ID=HGNC:23690
11_22545171_G/A	11:22545171	A	ENSECAG00000023937	ENSECAT00000025700	Transcript	missense_variant	904	904	302	G/S	Ggt/Agt	-	STRAND=1	SYMBOL=GSDMB	SYMBOL_SOURCE=HGNC	HGNC_ID=HGNC:23690
11_22545171_G/A	11:22545171	A	ENSECAG00000023937	ENSECAT00000025710	Transcript	missense_variant	730	730	244	G/S	Ggt/Agt	-	STRAND=1	SYMBOL=GSDMB	SYMBOL_SOURCE=HGNC	HGNC_ID=HGNC:23690
11_22546024_C/G	11:22546024	G	ENSECAG00000023937	ENSECAT00000025700	Transcript	missense_variant	1102	1102	368	P/A	Ccc/Gcc	-	STRAND=1	SYMBOL=GSDMB	SYMBOL_SOURCE=HGNC	HGNC_ID=HGNC:23690
11_22546024_C/G	11:22546024	G	ENSECAG00000023937	ENSECAT00000025710	Transcript	missense_variant	928	928	310	P/A	Ccc/Gcc	-	STRAND=1	SYMBOL=GSDMB	SYMBOL_SOURCE=HGNC	HGNC_ID=HGNC:23690
11_22670056_C/T	11:22670056	T	ENSECAG00000012823	ENSECAT00000013719	Transcript	splice_region_variant,synonymous_variant	1579	1452	484	P	ccG/ccA	-	STRAND=-1	SYMBOL=GRB7	SYMBOL_SOURCE=HGNC	HGNC_ID=HGNC:4567
11_22672048_G/A	11:22672048	A	ENSECAG00000012823	ENSECAT00000013719	Transcript	missense_variant	899	772	258	L/F	Ctc/Ttc	-	STRAND=-1	SYMBOL=GRB7	SYMBOL_SOURCE=HGNC	HGNC_ID=HGNC:4567
11_22717297_C/T	11:22717297	T	ENSECAG00000009141	ENSECAT00000009491	Transcript	splice_region_variant,intron_variant	-	-	-	-	-	-	STRAND=1	SYMBOL=PGAP3	SYMBOL_SOURCE=HGNC	HGNC_ID=HGNC:23719
11_22912410_A/G	11:22912410	G	ENSECAG00000009326	ENSECAT00000009867	Transcript	missense_variant	3915	3703	1235	M/V	Atg/Gtg	-	STRAND=1	SYMBOL=MED1	SYMBOL_SOURCE=HGNC	HGNC_ID=HGNC:9234
1_122970446_C/T	1:122970446	T	ENSECAG00000004807	ENSECAT00000007482	Transcript	splice_region_variant,intron_variant	-	-	-	-	-	-	STRAND=1	SYMBOL=TLE3	SYMBOL_SOURCE=HGNC	HGNC_ID=HGNC:11839
1_122970446_C/T	1:122970446	T	ENSECAG00000004807	ENSECAT00000007552	Transcript	splice_region_variant,intron_variant	-	-	-	-	-	-	STRAND=1	SYMBOL=TLE3	SYMBOL_SOURCE=HGNC	HGNC_ID=HGNC:11839
11_23031356_T/G	11:23031356	G	ENSECAG00000023454	ENSECAT00000025241	Transcript	missense_variant	961	961	321	T/P	Act/Cct	-	STRAND=-1
11_23032510_C/A	11:23032510	A	ENSECAG00000023454	ENSECAT00000025241	Transcript	missense_variant	655	655	219	G/W	Ggg/Tgg	-	STRAND=-1
11_23037344_C/T	11:23037344	T	ENSECAG00000023454	ENSECAT00000025241	Transcript	missense_variant	140	140	47	R/Q	cGg/cAg	-	STRAND=-1
11_23099031_G/C	11:23099031	C	ENSECAG00000009024	ENSECAT00000009323	Transcript	splice_region_variant,intron_variant	-	-	-	-	-	-	STRAND=1	SYMBOL=ARL5C	SYMBOL_SOURCE=HGNC	HGNC_ID=HGNC:31111
11_23281435_G/C	11:23281435	C	ENSECAG00000014311	ENSECAT00000014920	Transcript	splice_region_variant,intron_variant	-	-	-	-	-	-	STRAND=1	SYMBOL=RPL23	SYMBOL_SOURCE=HGNC	HGNC_ID=HGNC:10316
11_23305141_G/A	11:23305141	A	ENSECAG00000019122	ENSECAT00000020398	Transcript	missense_variant	277	134	45	R/Q	cGg/cAg	-	STRAND=1	SYMBOL=CWC25	SYMBOL_SOURCE=HGNC	HGNC_ID=HGNC:25989
11_23354559_G/C	11:23354559	C	ENSECAG00000000987	ENSECAT00000001435	Transcript	splice_region_variant,intron_variant	-	-	-	-	-	-	STRAND=-1	SYMBOL=PSMB3	SYMBOL_SOURCE=HGNC	HGNC_ID=HGNC:9540
[truncated: 25,386 more rows]
